# Supplementary material for: Causal relationships between blood cell perturbation responses, immune cell phenotypes, and cardiomyopathy: A two-sample Mendelian randomization and mediation analysis
Source: Medicine (Baltimore). 2026 Apr 17;105(16):e48404. doi: 10.1097/MD.0000000000048404 (PMC13095301; doi:10.1097/MD.0000000000048404)
Supplement: Supplementary file 1 [file medi-105-e48404-s001.xlsx]

## Sheet: Sheet1
Supplementary Table S1. Overview of the source of GWAS data.
GWAS ID	Trait	Data Source	Cases	Population
GCST90257015	Immature platelet fraction perturbation response (side fluorescence standard deviation of IPF at baseline measured by platelet-F dye)	GWAS Catalog	1681	European
GCST90257016	White blood cell perturbation response (forward scatter median of WBC 1 at baseline measured by platelet-F dye)	GWAS Catalog	1689	European
GCST90257017	White blood cell perturbation response (side scatter median of WBC 1 at baseline measured by platelet-F dye)	GWAS Catalog	1690	European
GCST90257018	Platelet perturbation response (platelet count in response to butyric acid perturbation measured by platelet-F dye)	GWAS Catalog	345	European
GCST90257019	Immature platelet fraction perturbation response (side fluorescence standard deviation of IPF in response to ciproflaxin perturbation measured by platelet-F dye)	GWAS Catalog	1284	European
GCST90257020	Platelet perturbation response (forward scatter standard deviation of platelet in response to ciproflaxin perturbation measured by platelet-F dye)	GWAS Catalog	1399	European
GCST90257021	Red blood cell perturbation response (side fluorescence coefficient of variation of RBC in response to H2O2 perturbation measured by platelet-F dye)	GWAS Catalog	1333	European
GCST90257022	Immature platelet fraction perturbation response (forward scatter standard deviation of IPF in response to isobutyric acid perturbation measured by platelet-F dye)	GWAS Catalog	370	European
GCST90257023	Immature platelet fraction perturbation response (forward scatter median of IPF in response to KCl perturbation measured by platelet-F dye)	GWAS Catalog	1316	European
GCST90257024	Platelet perturbation response (side scatter standard deviation of platelet in response to LiCl perturbation measured by platelet-F dye)	GWAS Catalog	382	European
GCST90257025	Red blood cell perturbation response (side fluorescence median of RBC in response to LiCl perturbation measured by platelet-F dye)	GWAS Catalog	382	European
GCST90257026	Red blood cell perturbation response (side fluorescence standard deviation of RBC in response to nigericin perturbation measured by platelet-F dye)	GWAS Catalog	379	European
GCST90257027	Red blood cell perturbation response (forward scatter standard deviation of RBC in response to nigericin perturbation measured by platelet-F dye)	GWAS Catalog	964	European
GCST90257028	Red blood cell perturbation response (RBC percentage in response to Pam3CSK4 perturbation measured by platelet-F dye)	GWAS Catalog	1380	European
GCST90257029	Red blood cell perturbation response (side fluorescence coefficient of variation of RBC 1 in response to alhydrogel perturbation measured by reticulocyte dye)	GWAS Catalog	1346	European
GCST90257030	Reticulocyte perturbation response (side fluorescence coefficient of variation of reticulocyte 2 at baseline measured by reticulocyte dye)	GWAS Catalog	1605	European
GCST90257031	Reticulocyte perturbation response (reticulocyte 2 count in response to captopril perturbation measured by reticulocyte dye)	GWAS Catalog	353	European
GCST90257032	Reticulocyte perturbation response (side scatter median of reticulocyte 1 in response to ciproflaxin perturbation measured by reticulocyte dye)	GWAS Catalog	1310	European
GCST90257033	Platelet perturbation response (side fluorescence coefficient of variation of platelet in response to colchicine perturbation measured by reticulocyte dye)	GWAS Catalog	1334	European
GCST90257034	Red blood cell perturbation response (forward scatter coefficient of variation of RBC 1 in response to DMSO perturbation measured by reticulocyte dye)	GWAS Catalog	381	European
GCST90257035	Red blood cell perturbation response (forward scatter standard deviation of RBC 1 in response to DMSO perturbation measured by reticulocyte dye)	GWAS Catalog	355	European
GCST90257036	Platelet perturbation response (side fluorescence median of platelet in response to KCl perturbation measured by reticulocyte dye)	GWAS Catalog	1397	European
GCST90257037	Red blood cell perturbation response (forward scatter standard deviation of RBC 1 in response to KCl perturbation measured by reticulocyte dye)	GWAS Catalog	1381	European
GCST90257038	Reticulocyte perturbation response (side scatter standard deviation of reticulocyte 1 in response to KCl perturbation measured by reticulocyte dye)	GWAS Catalog	1410	European
GCST90257039	Platelet perturbation response (side scatter standard deviation of platelet in response to Pam3CSK4 perturbation measured by reticulocyte dye)	GWAS Catalog	1387	European
GCST90257040	Red blood cell perturbation response (forward scatter standard deviation of RBC in response to rotenone perturbation measured by reticulocyte dye)	GWAS Catalog	945	European
GCST90257041	Reticulocyte perturbation response (side fluorescence coefficient of variation of reticulocyte 1 in response to rotenone perturbation measured by reticulocyte dye)	GWAS Catalog	943	European
GCST90257042	Red blood cell perturbation response (side fluorescence median of RBC 2 in response to TMAO perturbation measured by reticulocyte dye)	GWAS Catalog	361	European
GCST90257043	Neutrophil perturbation response (side fluorescence standard deviation of neutrophil 4 in response to alhydrogel perturbation measured by WDF dye)	GWAS Catalog	1378	European
GCST90257044	Eosinophil perturbation response (side scatter median of eosinophil 1 at baseline measured by WDF dye)	GWAS Catalog	1698	European
GCST90257045	Monocyte perturbation response (side fluorescence coefficient of variation of monocyte 2 at baseline measured by WDF dye)	GWAS Catalog	1700	European
GCST90257046	Monocyte perturbation response (side scatter median of monocyte 2 at baseline measured by WDF dye)	GWAS Catalog	1688	European
GCST90257047	Monocyte perturbation response (side fluorescence coefficient of variation of monocyte at baseline measured by WDF dye)	GWAS Catalog	1651	European
GCST90257048	Neutrophil perturbation response (side fluorescence coefficient of variation of neutrophil 1 at baseline measured by WDF dye)	GWAS Catalog	1701	European
GCST90257049	Neutrophil perturbation response (forward scatter median of neutrophil 1 at baseline measured by WDF dye)	GWAS Catalog	1627	European
GCST90257050	Neutrophil perturbation response (side fluorescence median of neutrophil 2 at baseline measured by WDF dye)	GWAS Catalog	1664	European
GCST90257051	Neutrophil perturbation response (neutrophil 2/neutrophil 4 ratio at baseline measured by WDF dye)	GWAS Catalog	1678	European
GCST90257052	Neutrophil perturbation response (side fluorescence coefficient of variation of neutrophil 4 at baseline measured by WDF dye)	GWAS Catalog	1586	European
GCST90257053	Neutrophil perturbation response (side fluorescence median of neutrophil 4 at baseline measured by WDF dye)	GWAS Catalog	1567	European
GCST90257054	Neutrophil perturbation response (side fluorescence standard deviation of neutrophil 4 at baseline measured by WDF dye)	GWAS Catalog	1628	European
GCST90257055	Neutrophil perturbation response (side fluorescence standard deviation of neutrophil 1 in response to butyric acid perturbation measured by WDF dye)	GWAS Catalog	339	European
GCST90257056	Monocyte perturbation response (side fluorescence coefficient of variation of monocyte 2 in response to captopril perturbation measured by WDF dye)	GWAS Catalog	343	European
GCST90257057	Neutrophil perturbation response (side scatter coefficient of variation of neutrophil 3 in response to cholic acid perturbation measured by WDF dye)	GWAS Catalog	360	European
GCST90257058	Neutrophil perturbation response (side scatter standard deviation of neutrophil 4 in response to cholic acid perturbation measured by WDF dye)	GWAS Catalog	359	European
GCST90257059	Monocyte perturbation response (side fluorescence standard deviation of monocyte 2 in response to ciproflaxin perturbation measured by WDF dye)	GWAS Catalog	1395	European
GCST90257060	Eosinophil perturbation response (forward scatter median of eosinophil 1 in response to colchicine perturbation measured by WDF dye)	GWAS Catalog	1383	European
GCST90257061	Eosinophil perturbation response (side fluorescence median of eosinophil 2 in response to colchicine perturbation measured by WDF dye)	GWAS Catalog	1319	European
GCST90257062	Lymphocyte perturbation response (side scatter standard deviation of lymphocyte in response to colchicine perturbation measured by WDF dye)	GWAS Catalog	1338	European
GCST90257063	Neutrophil perturbation response (side fluorescence coefficient of variation of neutrophil 4 in response to colchicine perturbation measured by WDF dye)	GWAS Catalog	1401	European
GCST90257064	Neutrophil perturbation response (side fluorescence standard deviation of neutrophil 4 in response to colchicine perturbation measured by WDF dye)	GWAS Catalog	1343	European
GCST90257065	Neutrophil perturbation response (side fluorescence coefficient of variation of neutrophil 3 in response to empagliflozin perturbation measured by WDF dye)	GWAS Catalog	380	European
GCST90257066	Eosinophil perturbation response (forward scatter standard deviation of eosinophil 2 in response to KCl perturbation measured by WDF dye)	GWAS Catalog	1358	European
GCST90257067	Neutrophil perturbation response (neutrophil 2/neutrophil 4 ratio in response to KCl perturbation measured by WDF dye)	GWAS Catalog	1413	European
GCST90257068	Neutrophil perturbation response (side fluorescence coefficient of variation of neutrophil 4 in response to LPS perturbation measured by WDF dye)	GWAS Catalog	1430	European
GCST90257069	Neutrophil perturbation response (side fluorescence standard deviation of neutrophil 4 in response to LPS perturbation measured by WDF dye)	GWAS Catalog	1424	European
GCST90257070	Neutrophil perturbation response (forward scatter coefficient of variation of neutrophil 1 in response to LiCl perturbation measured by WDF dye)	GWAS Catalog	369	European
GCST90257071	Neutrophil perturbation response (side scatter coefficient of variation of neutrophil 3 in response to nigericin perturbation measured by WDF dye)	GWAS Catalog	357	European
GCST90257072	Eosinophil perturbation response (side scatter coefficient of variation of eosinophil 2 in response to nigericin perturbation measured by WDF dye)	GWAS Catalog	351	European
GCST90257073	Eosinophil perturbation response (forward scatter standard deviation of eosinophil 2 in response to nigericin perturbation measured by WDF dye)	GWAS Catalog	320	European
GCST90257074	Eosinophil perturbation response (side scatter standard deviation of eosinophil 2 in response to nigericin perturbation measured by WDF dye)	GWAS Catalog	323	European
GCST90257075	Monocyte perturbation response (side scatter median of monocyte 2 in response to Pam3CSK4 perturbation measured by WDF dye)	GWAS Catalog	1312	European
GCST90257076	Monocyte perturbation response (forward scatter coefficient of variation of monocyte in response to Pam3CSK4 perturbation measured by WDF dye)	GWAS Catalog	1401	European
GCST90257077	Neutrophil perturbation response (forward scatter coefficient of variation of neutrophil 1 in response to Pam3CSK4 perturbation measured by WDF dye)	GWAS Catalog	1320	European
GCST90257078	Neutrophil perturbation response (forward scatter median of neutrophil 1 in response to Pam3CSK4 perturbation measured by WDF dye)	GWAS Catalog	1401	European
GCST90257079	Neutrophil perturbation response (forward scatter coefficient of variation of neutrophil 4 in response to Pam3CSK4 perturbation measured by WDF dye)	GWAS Catalog	1405	European
GCST90257080	Neutrophil perturbation response (forward scatter median of neutrophil 4 in response to Pam3CSK4 perturbation measured by WDF dye)	GWAS Catalog	1396	European
GCST90257081	Monocyte perturbation response (side scatter median of monocyte 2 in response to TMAO perturbation measured by WDF dye)	GWAS Catalog	343	European
GCST90257082	Monocyte perturbation response (side scatter median of monocyte 2 in response to water perturbation measured by WDF dye)	GWAS Catalog	1392	European
GCST90257083	Neutrophil perturbation response (neutrophil 2/neutrophil 4 ratio in response to water perturbation measured by WDF dye)	GWAS Catalog	1370	European
GCST90257084	Neutrophil perturbation response (neutrophil 2 percentage in response to water perturbation measured by WDF dye)	GWAS Catalog	1358	European
GCST90257085	Neutrophil perturbation response (side fluorescence standard deviation of neutrophil 4 in response to water perturbation measured by WDF dye)	GWAS Catalog	1417	European
GCST90257086	Monocyte perturbation response (forward scatter coefficient of variation of monocyte 2 in response to water perturbation measured by WDF dye)	GWAS Catalog	1415	European
GCST90257087	Unknown cell population perturbation response (forward scatter coefficient of variation of unknown cell population 1 at baseline measured by WNR dye)	GWAS Catalog	1486	European
GCST90257088	Platelet perturbation response (forward scatter standard deviation of platelet in response to captopril perturbation measured by WNR dye)	GWAS Catalog	351	European
GCST90257089	Platelet perturbation response (side scatter standard deviation of platelet in response to captopril perturbation measured by WNR dye)	GWAS Catalog	360	European
GCST90257090	Platelet perturbation response (side fluorescence coefficient of variation of platelet in response to chloroform (1h) perturbation measured by WNR dye)	GWAS Catalog	338	European
GCST90257091	Platelet perturbation response (side fluorescence coefficient of variation of platelet in response to chloroform (8h) perturbation measured by WNR dye)	GWAS Catalog	326	European
GCST90257092	Platelet perturbation response (forward scatter standard deviation of platelet in response to chloroform (8h) perturbation measured by WNR dye)	GWAS Catalog	349	European
GCST90257093	Basophil perturbation response (side scatter median of basophil in response to ciproflaxin perturbation measured by WNR dye)	GWAS Catalog	1334	European
GCST90257094	White blood cell perturbation response (side fluorescence standard deviation of WBC 2 in response to ciproflaxin perturbation measured by WNR dye)	GWAS Catalog	1358	European
GCST90257095	Platelet perturbation response (side fluorescence standard deviation of platelet in response to isobutyric acid perturbation measured by WNR dye)	GWAS Catalog	348	European
GCST90257096	White blood cell perturbation response (side scatter median of WBC in response to LPS perturbation measured by WNR dye)	GWAS Catalog	1416	European
GCST90257097	Platelet perturbation response (side scatter standard deviation of platelet in response to nigericin perturbation measured by WNR dye)	GWAS Catalog	359	European
GCST90257098	Unknown cell population perturbation response (forward scatter coefficient of variation of unknown cell population 1 in response to nigericin perturbation measured by WNR dye)	GWAS Catalog	327	European
GCST90257099	White blood cell perturbation response (side scatter coefficient of variation of WBC 2 in response to nigericin perturbation measured by WNR dye)	GWAS Catalog	932	European
GCST90257100	Unknown cell population perturbation response (forward scatter standard deviation of unknown cell population 1 in response to nigericin perturbation measured by WNR dye)	GWAS Catalog	307	European
GCST90257101	White blood cell perturbation response (forward scatter coefficient of variation of WBC in response to Pam3CSK4 perturbation measured by WNR dye)	GWAS Catalog	1400	European
GCST90257102	Platelet perturbation response (side scatter coefficient of variation of platelet in response to TMAO perturbation measured by WNR dye)	GWAS Catalog	327	European
GCST90257103	Unknown cell population perturbation response (side scatter coefficient of variation of unknown cell population 1 in response to TMAO perturbation measured by WNR dye)	GWAS Catalog	325	European
GCST90257104	White blood cell perturbation response (side scatter standard deviation of WBC in response to valsartan perturbation measured by WNR dye)	GWAS Catalog	367	European
GCST90257105	White blood cell perturbation response (forward scatter median of WBC 2 in response to water perturbation measured by WNR dye)	GWAS Catalog	1423	European
GCST90001391	IgD+ B cell %B cell	GWAS Catalog	3658	European
GCST90001392	IgD+ CD38+ B cell Absolute Count	GWAS Catalog	3656	European
GCST90001393	IgD+ CD38dim B cell %B cell	GWAS Catalog	3657	European
GCST90001394	IgD+ CD38dim B cell Absolute Count	GWAS Catalog	3656	European
GCST90001395	IgD+ CD38- B cell %B cell	GWAS Catalog	3657	European
GCST90001396	IgD+ CD38- B cell Absolute Count	GWAS Catalog	3656	European
GCST90001397	Unswitched memory B cell %B cell	GWAS Catalog	3657	European
GCST90001398	Unswitched memory B cell Absolute Count	GWAS Catalog	3656	European
GCST90001399	IgD- CD27- B cell %B cell	GWAS Catalog	3657	European
GCST90001400	IgD+ B cell Absolute Count	GWAS Catalog	3657	European
GCST90001401	IgD- CD27- B cell Absolute Count	GWAS Catalog	3656	European
GCST90001402	Switched memory B cell %B cell	GWAS Catalog	3657	European
GCST90001403	Switched memory B cell Absolute Count	GWAS Catalog	3656	European
GCST90001404	Plasma Blast-Plasma Cell %B cell	GWAS Catalog	3658	European
GCST90001405	Plasma Blast-Plasma Cell Absolute Count	GWAS Catalog	3657	European
GCST90001406	Memory B cell %B cell	GWAS Catalog	3657	European
GCST90001407	Memory B cell Absolute Count	GWAS Catalog	3656	European
GCST90001408	Naive-mature B cell %B cell	GWAS Catalog	3657	European
GCST90001409	Naive-mature B cell Absolute Count	GWAS Catalog	3656	European
GCST90001410	IgD- CD38+ B cell %B cell	GWAS Catalog	3657	European
GCST90001411	IgD+ CD24+ B cell %B cell	GWAS Catalog	3657	European
GCST90001412	IgD+ CD24+ B cell Absolute Count	GWAS Catalog	3656	European
GCST90001413	IgD- CD24- B cell %B cell	GWAS Catalog	3657	European
GCST90001414	IgD- CD24- B cell Absolute Count	GWAS Catalog	3656	European
GCST90001415	IgD+ CD24- B cell %B cell	GWAS Catalog	3657	European
GCST90001416	IgD+ CD24- B cell Absolute Count	GWAS Catalog	3656	European
GCST90001417	CD24+ CD27+ B cell %B cell	GWAS Catalog	3657	European
GCST90001418	CD24+ CD27+ B cell Absolute Count	GWAS Catalog	3656	European
GCST90001419	CD20- B cell %B cell	GWAS Catalog	3658	European
GCST90001420	IgD- CD38+ B cell Absolute Count	GWAS Catalog	3656	European
GCST90001421	CD20- B cell Absolute Count	GWAS Catalog	3657	European
GCST90001422	CD20- CD38- B cell %B cell	GWAS Catalog	3659	European
GCST90001423	CD20- CD38- B cell Absolute Count	GWAS Catalog	3658	European
GCST90001424	IgD+ B cell %Lymphocyte	GWAS Catalog	3657	European
GCST90001425	IgD- CD38+ B cell %lymphocyte	GWAS Catalog	3656	European
GCST90001426	IgD- CD38dim B cell %lymphocyte	GWAS Catalog	3656	European
GCST90001427	IgD- CD38- B cell %lymphocyte	GWAS Catalog	3656	European
GCST90001428	IgD- CD38dim B cell %B cell	GWAS Catalog	3657	European
GCST90001429	IgD+ CD38+ B cell %lymphocyte	GWAS Catalog	3656	European
GCST90001430	IgD+ CD38dim B cell %lymphocyte	GWAS Catalog	3656	European
GCST90001431	IgD+ CD38- B cell %lymphocyte	GWAS Catalog	3656	European
GCST90001432	Unswitched memory B cell %lymphocyte	GWAS Catalog	3656	European
GCST90001433	IgD- CD27- B cell %lymphocyte	GWAS Catalog	3656	European
GCST90001434	Switched memory B cell %lymphocyte	GWAS Catalog	3656	European
GCST90001435	Plasma Blast-Plasma Cell %lymphocyte	GWAS Catalog	3657	European
GCST90001436	Memory B cell %lymphocyte	GWAS Catalog	3656	European
GCST90001437	Naive-mature B cell %lymphocyte	GWAS Catalog	3656	European
GCST90001438	IgD- CD38dim B cell Absolute Count	GWAS Catalog	3656	European
GCST90001439	IgD+ CD24+ B cell %lymphocyte	GWAS Catalog	3656	European
GCST90001440	IgD- CD24- B cell %lymphocyte	GWAS Catalog	3656	European
GCST90001441	IgD+ CD24- B cell %lymphocyte	GWAS Catalog	3656	European
GCST90001442	CD24+ CD27+ B cell %lymphocyte	GWAS Catalog	3656	European
GCST90001443	CD20- B cell %lymphocyte	GWAS Catalog	3657	European
GCST90001444	CD20- CD38- B cell %lymphocyte	GWAS Catalog	3658	European
GCST90001445	IgD- CD38- B cell %B cell	GWAS Catalog	3657	European
GCST90001446	IgD- CD38- B cell Absolute Count	GWAS Catalog	3656	European
GCST90001447	IgD+ CD38+ B cell %B cell	GWAS Catalog	3657	European
GCST90001448	CD11c+ monocyte Absolute Count	GWAS Catalog	3020	European
GCST90001449	CD11c+ monocyte %monocyte	GWAS Catalog	3043	European
GCST90001450	CD62L- monocyte Absolute Count	GWAS Catalog	3019	European
GCST90001451	CD62L- monocyte %monocyte	GWAS Catalog	3042	European
GCST90001452	CD11c+ CD62L- monocyte Absolute Count	GWAS Catalog	3017	European
GCST90001453	CD11c+ CD62L- monocyte %monocyte	GWAS Catalog	3040	European
GCST90001454	CD62L- HLA DR++ monocyte Absolute Count	GWAS Catalog	3018	European
GCST90001455	CD62L- HLA DR++ monocyte %monocyte	GWAS Catalog	3041	European
GCST90001456	CD11c+ HLA DR++ monocyte Absolute Count	GWAS Catalog	3019	European
GCST90001457	CD11c+ HLA DR++ monocyte %monocyte	GWAS Catalog	3042	European
GCST90001458	Myeloid Dendritic Cell Absolute Count	GWAS Catalog	3387	European
GCST90001459	Myeloid Dendritic Cell %Dendritic Cell	GWAS Catalog	3410	European
GCST90001460	Plasmacytoid Dendritic Cell Absolute Count	GWAS Catalog	3374	European
GCST90001461	Dendritic Cell Absolute Count	GWAS Catalog	3374	European
GCST90001462	CD62L- Dendritic Cell Absolute Count	GWAS Catalog	3387	European
GCST90001463	CD62L- Dendritic Cell %Dendritic Cell	GWAS Catalog	3410	European
GCST90001464	CD86+ myeloid Dendritic Cell Absolute Count	GWAS Catalog	3387	European
GCST90001465	CD86+ myeloid Dendritic Cell %Dendritic Cell	GWAS Catalog	3410	European
GCST90001466	CD86+ plasmacytoid Dendritic Cell Absolute Count	GWAS Catalog	3374	European
GCST90001467	CD86+ plasmacytoid Dendritic Cell %Dendritic Cell	GWAS Catalog	3410	European
GCST90001468	CD62L- myeloid Dendritic Cell Absolute Count	GWAS Catalog	3387	European
GCST90001469	CD62L- myeloid Dendritic Cell %Dendritic Cell	GWAS Catalog	3410	European
GCST90001470	CD62L- plasmacytoid Dendritic Cell Absolute Count	GWAS Catalog	3374	European
GCST90001471	CD62L- plasmacytoid Dendritic Cell %Dendritic Cell	GWAS Catalog	3410	European
GCST90001472	CD62L- CD86+ myeloid Dendritic Cell Absolute Count	GWAS Catalog	3387	European
GCST90001473	CD62L- CD86+ myeloid Dendritic Cell %Dendritic Cell	GWAS Catalog	3410	European
GCST90001474	Plasmacytoid Dendritic Cell %Dendritic Cell	GWAS Catalog	3410	European
GCST90001475	HLA DR++ monocyte %monocyte	GWAS Catalog	3595	European
GCST90001476	HLA DR++ monocyte %leukocyte	GWAS Catalog	3595	European
GCST90001477	HLA DR++ monocyte Absolute Count	GWAS Catalog	3579	European
GCST90001478	CD4 regulatory T cell %CD4+ T cell	GWAS Catalog	3437	European
GCST90001479	CD4 regulatory T cell %T cell	GWAS Catalog	3437	European
GCST90001480	Resting CD4 regulatory T cell Absolute Count	GWAS Catalog	3405	European
GCST90001481	Resting CD4 regulatory T cell %CD4 regulatory T cell	GWAS Catalog	3437	European
GCST90001482	Resting CD4 regulatory T cell %CD4+ T cell	GWAS Catalog	3437	European
GCST90001483	CD39+ resting CD4 regulatory T cell Absolute Count	GWAS Catalog	3405	European
GCST90001484	CD39+ resting CD4 regulatory T cell %resting CD4 regulatory T cell	GWAS Catalog	3437	European
GCST90001485	CD39+ resting CD4 regulatory T cell %CD4 regulatory T cell	GWAS Catalog	3437	European
GCST90001486	Activated CD4 regulatory T cell Absolute Count	GWAS Catalog	3405	European
GCST90001487	Activated CD4 regulatory T cell %CD4 regulatory T cell	GWAS Catalog	3437	European
GCST90001488	Activated CD4 regulatory T cell %CD4+ T cell	GWAS Catalog	3437	European
GCST90001489	CD39+ activated CD4 regulatory T cell Absolute Count	GWAS Catalog	3405	European
GCST90001490	CD39+ activated CD4 regulatory T cell %activated CD4 regulatory T cell	GWAS Catalog	3437	European
GCST90001491	CD39+ activated CD4 regulatory T cell %CD4 regulatory T cell	GWAS Catalog	3437	European
GCST90001492	Secreting CD4 regulatory T cell Absolute Count	GWAS Catalog	3405	European
GCST90001493	Secreting CD4 regulatory T cell %CD4 regulatory T cell	GWAS Catalog	3437	European
GCST90001494	Secreting CD4 regulatory T cell %CD4+ T cell	GWAS Catalog	3437	European
GCST90001495	CD39+ secreting CD4 regulatory T cell Absolute Count	GWAS Catalog	3405	European
GCST90001496	CD39+ secreting CD4 regulatory T cell %secreting CD4 regulatory T cell	GWAS Catalog	3437	European
GCST90001497	CD39+ secreting CD4 regulatory T cell %CD4 regulatory T cell	GWAS Catalog	3437	European
GCST90001498	Activated & resting CD4 regulatory T cell Absolute Count	GWAS Catalog	3405	European
GCST90001499	Activated & resting CD4 regulatory T cell %CD4 regulatory T cell	GWAS Catalog	3437	European
GCST90001500	Activated & resting CD4 regulatory T cell %CD4+ T cell	GWAS Catalog	3437	European
GCST90001501	Activated & secreting CD4 regulatory T cell Absolute Count	GWAS Catalog	3405	European
GCST90001502	Activated & secreting CD4 regulatory T cell %CD4 regulatory T cell	GWAS Catalog	3437	European
GCST90001503	Activated & secreting CD4 regulatory T cell %CD4+ T cell	GWAS Catalog	3437	European
GCST90001504	CD25++ CD4+ T cell Absolute Count	GWAS Catalog	3405	European
GCST90001505	CD25++ CD4+ T cell %CD4+ T cell	GWAS Catalog	3437	European
GCST90001506	CD25++ CD4+ T cell %T cell	GWAS Catalog	3437	European
GCST90001507	CD25++ CD45RA+ CD4 not regulatory T cell Absolute Count	GWAS Catalog	3405	European
GCST90001508	CD25++ CD45RA+ CD4 not regulatory T cell %CD4+ T cell	GWAS Catalog	3437	European
GCST90001509	CD25++ CD45RA+ CD4 not regulatory T cell %T cell	GWAS Catalog	3437	European
GCST90001510	CD25++ CD45RA- CD4 not regulatory T cell Absolute Count	GWAS Catalog	3405	European
GCST90001511	CD25++ CD45RA- CD4 not regulatory T cell %CD4+ T cell	GWAS Catalog	3437	European
GCST90001512	CD25++ CD45RA- CD4 not regulatory T cell %T cell	GWAS Catalog	3437	European
GCST90001513	CD4 regulatory T cell Absolute Count	GWAS Catalog	3405	European
GCST90001514	Hematopoietic Stem Cell Absolute Count	GWAS Catalog	1858	European
GCST90001515	Immature Myeloid-Derived Suppressor Cells Absolute Count	GWAS Catalog	1857	European
GCST90001516	Immature Myeloid-Derived Suppressor Cells %CD33dim HLA DR- CD66b-	GWAS Catalog	1857	European
GCST90001517	CD33+ HLA DR+ Absolute Count	GWAS Catalog	1858	European
GCST90001518	CD33+ HLA DR+ CD14- Absolute Count	GWAS Catalog	1858	European
GCST90001519	CD33+ HLA DR+ CD14- %CD33+ HLA DR+	GWAS Catalog	1858	European
GCST90001520	CD33+ HLA DR+ CD14dim Absolute Count	GWAS Catalog	1858	European
GCST90001521	CD33+ HLA DR+ CD14dim %CD33+ HLA DR+	GWAS Catalog	1858	European
GCST90001522	CD33- HLA DR- Absolute Count	GWAS Catalog	1858	European
GCST90001523	CD33- HLA DR+ Absolute Count	GWAS Catalog	1858	European
GCST90001524	Granulocytic Myeloid-Derived Suppressor Cells Absolute Count	GWAS Catalog	1856	European
GCST90001525	CD33dim HLA DR+ CD11b+ Absolute Count	GWAS Catalog	1858	European
GCST90001526	CD33dim HLA DR+ CD11b+ %CD33dim HLA DR+	GWAS Catalog	1858	European
GCST90001527	CD33dim HLA DR+ CD11b- Absolute Count	GWAS Catalog	1858	European
GCST90001528	CD33dim HLA DR+ CD11b- %CD33dim HLA DR+	GWAS Catalog	1858	European
GCST90001529	CD66b++ myeloid cell Absolute Count	GWAS Catalog	1858	European
GCST90001530	Monocytic Myeloid-Derived Suppressor Cells Absolute Count	GWAS Catalog	1855	European
GCST90001531	CD33dim HLA DR- Absolute Count	GWAS Catalog	1856	European
GCST90001532	Basophil Absolute Count	GWAS Catalog	1857	European
GCST90001533	Basophil %CD33dim HLA DR- CD66b-	GWAS Catalog	1857	European
GCST90001534	CD45RA- CD4+ T cell Absolute Count	GWAS Catalog	3395	European
GCST90001535	CD45RA- CD4+ T cell %CD4+ T cell	GWAS Catalog	3427	European
GCST90001536	CD45RA- CD4+ T cell %T cell	GWAS Catalog	3427	European
GCST90001537	Central Memory CD4+ T cell Absolute Count	GWAS Catalog	3395	European
GCST90001538	Central Memory CD4+ T cell %CD4+ T cell	GWAS Catalog	3427	European
GCST90001539	Central Memory CD4+ T cell %T cell	GWAS Catalog	3427	European
GCST90001540	Naive CD4+ T cell Absolute Count	GWAS Catalog	3395	European
GCST90001541	Naive CD4+ T cell %CD4+ T cell	GWAS Catalog	3427	European
GCST90001542	Effector Memory CD4+ T cell Absolute Count	GWAS Catalog	3395	European
GCST90001543	Effector Memory CD4+ T cell %CD4+ T cell	GWAS Catalog	3427	European
GCST90001544	Effector Memory CD4+ T cell %T cell	GWAS Catalog	3427	European
GCST90001545	Terminally Differentiated CD4+ T cell Absolute Count	GWAS Catalog	3395	European
GCST90001546	Terminally Differentiated CD4+ T cell %CD4+ T cell	GWAS Catalog	3427	European
GCST90001547	Terminally Differentiated CD4+ T cell %T cell	GWAS Catalog	3427	European
GCST90001548	Central Memory CD8+ T cell Absolute Count	GWAS Catalog	3395	European
GCST90001549	Central Memory CD8+ T cell %CD8+ T cell	GWAS Catalog	3427	European
GCST90001550	Central Memory CD8+ T cell %T cell	GWAS Catalog	3427	European
GCST90001551	Naive CD8+ T cell Absolute Count	GWAS Catalog	3395	European
GCST90001552	Naive CD8+ T cell %CD8+ T cell	GWAS Catalog	3427	European
GCST90001553	Naive CD8+ T cell %T cell	GWAS Catalog	3427	European
GCST90001554	Effector Memory CD8+ T cell Absolute Count	GWAS Catalog	3395	European
GCST90001555	Effector Memory CD8+ T cell %CD8+ T cell	GWAS Catalog	3427	European
GCST90001556	Effector Memory CD8+ T cell %T cell	GWAS Catalog	3427	European
GCST90001557	Terminally Differentiated CD8+ T cell Absolute Count	GWAS Catalog	3395	European
GCST90001558	Terminally Differentiated CD8+ T cell %CD8+ T cell	GWAS Catalog	3427	European
GCST90001559	Terminally Differentiated CD8+ T cell %T cell	GWAS Catalog	3427	European
GCST90001560	CD45RA+ CD8+ T cell Absolute Count	GWAS Catalog	3395	European
GCST90001561	CD45RA+ CD8+ T cell %CD8+ T cell	GWAS Catalog	3427	European
GCST90001562	CD45RA+ CD8+ T cell %T cell	GWAS Catalog	3427	European
GCST90001563	Central Memory CD4-CD8- T cell Absolute Count	GWAS Catalog	3395	European
GCST90001564	Central Memory CD4-CD8- T cell %CD4-CD8- T cell	GWAS Catalog	3427	European
GCST90001565	Central Memory CD4-CD8- T cell %T cell	GWAS Catalog	3427	European
GCST90001566	Naive CD4-CD8- T cell Absolute Count	GWAS Catalog	3395	European
GCST90001567	Naive CD4-CD8- T cell %CD4-CD8- T cell	GWAS Catalog	3427	European
GCST90001568	Naive CD4-CD8- T cell %T cell	GWAS Catalog	3427	European
GCST90001569	Effector Memory CD4-CD8- T cell Absolute Count	GWAS Catalog	3395	European
GCST90001570	Effector Memory CD4-CD8- T cell %CD4-CD8- T cell	GWAS Catalog	3427	European
GCST90001571	Effector Memory CD4-CD8- T cell %T cell	GWAS Catalog	3427	European
GCST90001572	Terminally Differentiated CD4-CD8- T cell Absolute Count	GWAS Catalog	3395	European
GCST90001573	Terminally Differentiated CD4-CD8- T cell %CD4-CD8- T cell	GWAS Catalog	3427	European
GCST90001574	Terminally Differentiated CD4-CD8- T cell %T cell	GWAS Catalog	3427	European
GCST90001575	Naive CD4+ T cell %T cell	GWAS Catalog	3427	European
GCST90001576	Transitional B cell %B cell	GWAS Catalog	3657	European
GCST90001577	Transitional B cell Absolute Count	GWAS Catalog	3656	European
GCST90001578	Transitional B cell %lymphocyte	GWAS Catalog	3656	European
GCST90001579	CD14- CD16+ monocyte Absolute Count	GWAS Catalog	3629	European
GCST90001580	CD14+ CD16+ monocyte Absolute Count	GWAS Catalog	3629	European
GCST90001581	CD14- CD16- Absolute Count	GWAS Catalog	3629	European
GCST90001582	CD14+ CD16- monocyte Absolute Count	GWAS Catalog	3629	European
GCST90001583	Monocyte Absolute Count	GWAS Catalog	3629	European
GCST90001584	CD14- CD16+ monocyte %monocyte	GWAS Catalog	3629	European
GCST90001585	CD14+ CD16+ monocyte %monocyte	GWAS Catalog	3629	European
GCST90001586	CD14+ CD16- monocyte %monocyte	GWAS Catalog	3629	European
GCST90001587	CD16+ monocyte %monocyte	GWAS Catalog	3629	European
GCST90001588	T/B cell	GWAS Catalog	3653	European
GCST90001589	CD4+/CD8+ T cell	GWAS Catalog	3652	European
GCST90001590	CD4+ T cell Absolute Count	GWAS Catalog	3652	European
GCST90001591	CD4+ T cell %T cell	GWAS Catalog	3668	European
GCST90001592	CD8+ T cell Absolute Count	GWAS Catalog	3652	European
GCST90001593	CD8+ T cell %T cell	GWAS Catalog	3668	European
GCST90001594	CD4+CD8+ T cell Absolute Count	GWAS Catalog	3652	European
GCST90001595	CD4+CD8+ T cell %T cell	GWAS Catalog	3668	European
GCST90001596	CD8dim T cell Absolute Count	GWAS Catalog	3652	European
GCST90001597	CD8dim T cell %T cell	GWAS Catalog	3668	European
GCST90001598	CD4-CD8- T cell Absolute Count	GWAS Catalog	3652	European
GCST90001599	CD4-CD8- T cell %T cell	GWAS Catalog	3668	European
GCST90001600	Leukocyte Absolute Count	GWAS Catalog	3653	European
GCST90001601	Lymphocyte Absolute Count	GWAS Catalog	3653	European
GCST90001602	Lymphocyte %leukocyte	GWAS Catalog	3669	European
GCST90001603	T cell Absolute Count	GWAS Catalog	3653	European
GCST90001604	T cell %lymphocyte	GWAS Catalog	3669	European
GCST90001605	T cell %leukocyte	GWAS Catalog	3669	European
GCST90001606	CD4+ T cell %leukocyte	GWAS Catalog	3668	European
GCST90001607	CD8+ T cell %leukocyte	GWAS Catalog	3668	European
GCST90001608	CD4+CD8+ T cell %leukocyte	GWAS Catalog	3668	European
GCST90001609	CD4+ CD8dim T cell Absolute Count	GWAS Catalog	3652	European
GCST90001610	CD4+ CD8dim T cell %lymphocyte	GWAS Catalog	3668	European
GCST90001611	CD4+ CD8dim T cell %leukocyte	GWAS Catalog	3668	European
GCST90001612	CD8dim T cell %leukocyte	GWAS Catalog	3668	European
GCST90001613	CD4-CD8- T cell %leukocyte	GWAS Catalog	3668	European
GCST90001614	CD8+ and CD8dim T cell %leukocyte	GWAS Catalog	3668	European
GCST90001615	TCRgd T cell Absolute Count	GWAS Catalog	3650	European
GCST90001616	TCRgd T cell %T cell	GWAS Catalog	3666	European
GCST90001617	TCRgd T cell %lymphocyte	GWAS Catalog	3666	European
GCST90001618	HLA DR+ T cell Absolute Count	GWAS Catalog	3580	European
GCST90001619	HLA DR+ T cell%T cell	GWAS Catalog	3596	European
GCST90001620	HLA DR+ T cell%lymphocyte	GWAS Catalog	3596	European
GCST90001621	Natural Killer T Absolute Count	GWAS Catalog	3653	European
GCST90001622	Natural Killer T %T cell	GWAS Catalog	3669	European
GCST90001623	Natural Killer T %lymphocyte	GWAS Catalog	3669	European
GCST90001624	HLA DR+ CD4+ T cell Absolute Count	GWAS Catalog	3579	European
GCST90001625	HLA DR+ CD4+ T cell %T cell	GWAS Catalog	3595	European
GCST90001626	HLA DR+ CD4+ T cell %lymphocyte	GWAS Catalog	3595	European
GCST90001627	HLA DR+ CD8+ T cell Absolute Count	GWAS Catalog	3579	European
GCST90001628	HLA DR+ CD8+ T cell %T cell	GWAS Catalog	3595	European
GCST90001629	HLA DR+ CD8+ T cell %lymphocyte	GWAS Catalog	3595	European
GCST90001630	CD8+ Natural Killer T Absolute Count	GWAS Catalog	3652	European
GCST90001631	CD8+ Natural Killer T %T cell	GWAS Catalog	3668	European
GCST90001632	CD8+ Natural Killer T %lymphocyte	GWAS Catalog	3668	European
GCST90001633	CD8dim Natural Killer T Absolute Count	GWAS Catalog	3652	European
GCST90001634	CD8dim Natural Killer T %T cell	GWAS Catalog	3668	European
GCST90001635	CD8dim Natural Killer T %lymphocyte	GWAS Catalog	3668	European
GCST90001636	CD4-CD8- Natural Killer T Absolute Count	GWAS Catalog	3652	European
GCST90001637	CD4-CD8- Natural Killer T %T cell	GWAS Catalog	3668	European
GCST90001638	CD4-CD8- Natural Killer T %lymphocyte	GWAS Catalog	3668	European
GCST90001639	CD3- lymphocyte Absolute Count	GWAS Catalog	3653	European
GCST90001640	CD3- lymphocyte %lymphocyte	GWAS Catalog	3669	European
GCST90001641	CD3- lymphocyte %leukocyte	GWAS Catalog	3669	European
GCST90001642	B cell Absolute Count	GWAS Catalog	3653	European
GCST90001643	B cell %CD3- lymphocyte	GWAS Catalog	3669	European
GCST90001644	B cell %lymphocyte	GWAS Catalog	3669	European
GCST90001645	Natural Killer Absolute Count	GWAS Catalog	3653	European
GCST90001646	Natural Killer %CD3- lymphocyte	GWAS Catalog	3669	European
GCST90001647	Natural Killer %lymphocyte	GWAS Catalog	3669	European
GCST90001648	HLA DR+ Natural Killer Absolute Count	GWAS Catalog	3580	European
GCST90001649	HLA DR+ Natural Killer %Natural Killer	GWAS Catalog	3596	European
GCST90001650	HLA DR+ Natural Killer %CD3- lymphocyte	GWAS Catalog	3596	European
GCST90001651	Granulocyte Absolute Count	GWAS Catalog	3653	European
GCST90001652	Granulocyte %leukocyte	GWAS Catalog	3669	European
GCST90001653	CD28- CD4-CD8- T cell %CD4-CD8- T cell	GWAS Catalog	3440	European
GCST90001654	CD28- CD4-CD8- T cell Absolute Count	GWAS Catalog	3408	European
GCST90001655	CD28+ CD4-CD8- T cell %T cell	GWAS Catalog	3440	European
GCST90001656	CD28+ CD4-CD8- T cell %CD4-CD8- T cell	GWAS Catalog	3440	European
GCST90001657	CD28+ CD4-CD8- T cell Absolute Count	GWAS Catalog	3408	European
GCST90001658	CD39+ CD4+ T cell %T cell	GWAS Catalog	3440	European
GCST90001659	CD39+ CD4+ T cell %CD4+ T cell	GWAS Catalog	3440	European
GCST90001660	CD39+ CD4+ T cell Absolute Count	GWAS Catalog	3408	European
GCST90001661	CD28- CD8dim T cell %T cell	GWAS Catalog	3440	European
GCST90001662	CD28- CD8dim T cell %CD8dim T cell	GWAS Catalog	3440	European
GCST90001663	CD28- CD8dim T cell Absolute Count	GWAS Catalog	3408	European
GCST90001664	CD28+ CD45RA+ CD8dim T cell %T cell	GWAS Catalog	3440	European
GCST90001665	CD28+ CD45RA+ CD8dim T cell %CD8dim T cell	GWAS Catalog	3440	European
GCST90001666	CD28+ CD45RA+ CD8dim T cell Absolute Count	GWAS Catalog	3408	European
GCST90001667	CD28+ CD45RA- CD8dim T cell %T cell	GWAS Catalog	3440	European
GCST90001668	CD28+ CD45RA- CD8dim T cell %CD8dim T cell	GWAS Catalog	3440	European
GCST90001669	CD28+ CD45RA- CD8dim T cell Absolute Count	GWAS Catalog	3408	European
GCST90001670	CD39+ CD8+ T cell %T cell	GWAS Catalog	3440	European
GCST90001671	CD39+ CD8+ T cell %CD8+ T cell	GWAS Catalog	3440	European
GCST90001672	CD39+ CD8+ T cell Absolute Count	GWAS Catalog	3408	European
GCST90001673	CD28- CD127- CD25++ CD8+ T cell %T cell	GWAS Catalog	3162	European
GCST90001674	CD28- CD127- CD25++ CD8+ T cell %CD8+ T cell	GWAS Catalog	3162	European
GCST90001675	CD28- CD127- CD25++ CD8+ T cell Absolute Count	GWAS Catalog	3130	European
GCST90001676	CD28- CD25++ CD8+ T cell %T cell	GWAS Catalog	3162	European
GCST90001677	CD28- CD25++ CD8+ T cell %CD8+ T cell	GWAS Catalog	3162	European
GCST90001678	CD28- CD25++ CD8+ T cell Absolute Count	GWAS Catalog	3130	European
GCST90001679	CD25++ CD8+ T cell %T cell	GWAS Catalog	3162	European
GCST90001680	CD25++ CD8+ T cell %CD8+ T cell	GWAS Catalog	3162	European
GCST90001681	CD25++ CD8+ T cell Absolute Count	GWAS Catalog	3130	European
GCST90001682	CD127- CD8+ T cell %T cell	GWAS Catalog	3403	European
GCST90001683	CD127- CD8+ T cell %CD8+ T cell	GWAS Catalog	3403	European
GCST90001684	CD127- CD8+ T cell Absolute Count	GWAS Catalog	3371	European
GCST90001685	CD28- CD8+ T cell %T cell	GWAS Catalog	3440	European
GCST90001686	CD28- CD8+ T cell %CD8+ T cell	GWAS Catalog	3440	European
GCST90001687	CD28- CD8+ T cell Absolute Count	GWAS Catalog	3408	European
GCST90001688	CD28+ CD45RA+ CD8+ T cell %T cell	GWAS Catalog	3440	European
GCST90001689	CD28+ CD45RA+ CD8+ T cell %CD8+ T cell	GWAS Catalog	3440	European
GCST90001690	CD28+ CD45RA+ CD8+ T cell Absolute Count	GWAS Catalog	3408	European
GCST90001691	CD28+ CD45RA- CD8+ T cell %T cell	GWAS Catalog	3440	European
GCST90001692	CD28+ CD45RA- CD8+ T cell %CD8+ T cell	GWAS Catalog	3440	European
GCST90001693	CD28+ CD45RA- CD8+ T cell Absolute Count	GWAS Catalog	3408	European
GCST90001694	CD28- CD4-CD8- T cell %T cell	GWAS Catalog	3440	European
GCST90001695	CD45RA- CD28- CD8+ T cell Absolute Count	GWAS Catalog	3408	European
GCST90001696	CD45RA- CD28- CD8+ T cell %CD8+ T cell	GWAS Catalog	3425	European
GCST90001697	CD45RA- CD28- CD8+ T cell %T cell	GWAS Catalog	3425	European
GCST90001698	CD45RA+ CD28- CD8+ T cell Absolute Count	GWAS Catalog	3408	European
GCST90001699	CD45RA+ CD28- CD8+ T cell %CD8+ T cell	GWAS Catalog	3425	European
GCST90001700	CD45RA+ CD28- CD8+ T cell %T cell	GWAS Catalog	3425	European
GCST90001701	BAFF-R on CD20- CD38- B cell	GWAS Catalog	3592	European
GCST90001702	BAFF-R on CD24+ CD27+ B cell	GWAS Catalog	3657	European
GCST90001703	BAFF-R on IgD+ CD24+ B cell	GWAS Catalog	3657	European
GCST90001704	BAFF-R on IgD+ CD24- B cell	GWAS Catalog	3657	European
GCST90001705	BAFF-R on IgD+ CD38- B cell	GWAS Catalog	3645	European
GCST90001706	BAFF-R on IgD+ CD38- naive B cell	GWAS Catalog	1837	European
GCST90001707	BAFF-R on IgD+ CD38- unswitched memory B cell	GWAS Catalog	1837	European
GCST90001708	BAFF-R on IgD+ CD38+ B cell	GWAS Catalog	3656	European
GCST90001709	BAFF-R on IgD+ CD38dim B cell	GWAS Catalog	3657	European
GCST90001710	BAFF-R on IgD- CD24- B cell	GWAS Catalog	3657	European
GCST90001711	BAFF-R on IgD- CD27- B cell	GWAS Catalog	3657	European
GCST90001712	BAFF-R on IgD- CD38- B cell	GWAS Catalog	3657	European
GCST90001713	BAFF-R on IgD- CD38+ B cell	GWAS Catalog	3659	European
GCST90001714	BAFF-R on IgD- CD38dim B cell	GWAS Catalog	3657	European
GCST90001715	BAFF-R on memory B cell	GWAS Catalog	3657	European
GCST90001716	BAFF-R on naive-mature B cell	GWAS Catalog	3657	European
GCST90001717	BAFF-R on unswitched memory B cell	GWAS Catalog	3657	European
GCST90001718	BAFF-R on switched memory B cell	GWAS Catalog	3657	European
GCST90001719	BAFF-R on IgD+ B cell	GWAS Catalog	3658	European
GCST90001720	BAFF-R on transitional B cell	GWAS Catalog	3655	European
GCST90001721	CD19 on CD20- B cell	GWAS Catalog	3656	European
GCST90001722	CD19 on CD20- CD38- B cell	GWAS Catalog	3595	European
GCST90001723	CD19 on CD24+ CD27+ B cell	GWAS Catalog	3656	European
GCST90001724	CD19 on IgD+ CD24+ B cell	GWAS Catalog	3656	European
GCST90001725	CD19 on IgD+ CD24- B cell	GWAS Catalog	3656	European
GCST90001726	CD19 on IgD+ CD38- B cell	GWAS Catalog	3645	European
GCST90001727	CD19 on IgD+ CD38- naive B cell	GWAS Catalog	1830	European
GCST90001728	CD19 on IgD+ CD38- unswitched memory B cell	GWAS Catalog	1833	European
GCST90001729	CD19 on IgD+ CD38+ B cell	GWAS Catalog	3657	European
GCST90001730	CD19 on IgD+ CD38dim B cell	GWAS Catalog	3657	European
GCST90001731	CD19 on IgD- CD24- B cell	GWAS Catalog	3655	European
GCST90001732	CD19 on IgD- CD27- B cell	GWAS Catalog	3656	European
GCST90001733	CD19 on IgD- CD38- B cell	GWAS Catalog	3657	European
GCST90001734	CD19 on IgD- CD38+ B cell	GWAS Catalog	3658	European
GCST90001735	CD19 on IgD- CD38dim B cell	GWAS Catalog	3657	European
GCST90001736	CD19 on memory B cell	GWAS Catalog	3657	European
GCST90001737	CD19 on naive-mature B cell	GWAS Catalog	3653	European
GCST90001738	CD19 on unswitched memory B cell	GWAS Catalog	3656	European
GCST90001739	CD19 on Plasma Blast-Plasma Cell	GWAS Catalog	3657	European
GCST90001740	CD19 on switched memory B cell	GWAS Catalog	3657	European
GCST90001741	CD19 on IgD+ B cell	GWAS Catalog	3658	European
GCST90001742	CD19 on transitional B cell	GWAS Catalog	3657	European
GCST90001743	CD20 on B cell	GWAS Catalog	3660	European
GCST90001744	CD20 on CD20- CD38- B cell	GWAS Catalog	3606	European
GCST90001745	CD20 on CD24+ CD27+ B cell	GWAS Catalog	3657	European
GCST90001746	CD20 on IgD+ CD24+ B cell	GWAS Catalog	3657	European
GCST90001747	CD20 on IgD+ CD24- B cell	GWAS Catalog	3657	European
GCST90001748	CD20 on IgD+ CD38- B cell	GWAS Catalog	3645	European
GCST90001749	CD20 on IgD+ CD38- naive B cell	GWAS Catalog	1834	European
GCST90001750	CD20 on IgD+ CD38- unswitched memory B cell	GWAS Catalog	1836	European
GCST90001751	CD20 on IgD+ CD38+ B cell	GWAS Catalog	3657	European
GCST90001752	CD20 on IgD+ CD38dim B cell	GWAS Catalog	3657	European
GCST90001753	CD20 on IgD- CD24- B cell	GWAS Catalog	3657	European
GCST90001754	CD20 on IgD- CD27- B cell	GWAS Catalog	3657	European
GCST90001755	CD20 on IgD- CD38- B cell	GWAS Catalog	3657	European
GCST90001756	CD20 on IgD- CD38+ B cell	GWAS Catalog	3659	European
GCST90001757	CD20 on IgD- CD38dim B cell	GWAS Catalog	3657	European
GCST90001758	CD20 on memory B cell	GWAS Catalog	3657	European
GCST90001759	CD20 on naive-mature B cell	GWAS Catalog	3657	European
GCST90001760	CD20 on unswitched memory B cell	GWAS Catalog	3657	European
GCST90001761	CD20 on switched memory B cell	GWAS Catalog	3657	European
GCST90001762	CD20 on IgD+ B cell	GWAS Catalog	3658	European
GCST90001763	CD20 on transitional B cell	GWAS Catalog	3657	European
GCST90001764	CD24 on CD24+ CD27+ B cell	GWAS Catalog	3654	European
GCST90001765	CD24 on IgD+ CD24+ B cell	GWAS Catalog	3655	European
GCST90001766	CD24 on IgD+ CD38- B cell	GWAS Catalog	3638	European
GCST90001767	CD24 on IgD+ CD38- unswitched memory B cell	GWAS Catalog	1832	European
GCST90001768	CD24 on IgD+ CD38+ B cell	GWAS Catalog	3655	European
GCST90001769	CD24 on IgD- CD38- B cell	GWAS Catalog	3648	European
GCST90001770	CD24 on IgD- CD38dim B cell	GWAS Catalog	3649	European
GCST90001771	CD24 on memory B cell	GWAS Catalog	3653	European
GCST90001772	CD24 on unswitched memory B cell	GWAS Catalog	3655	European
GCST90001773	CD24 on switched memory B cell	GWAS Catalog	3652	European
GCST90001774	CD24 on transitional B cell	GWAS Catalog	3656	European
GCST90001775	CD25 on B cell	GWAS Catalog	3660	European
GCST90001776	CD25 on CD20- CD38- B cell	GWAS Catalog	3505	European
GCST90001777	CD25 on CD24+ CD27+ B cell	GWAS Catalog	3657	European
GCST90001778	CD25 on IgD+ CD24+ B cell	GWAS Catalog	3657	European
GCST90001779	CD25 on IgD+ CD24- B cell	GWAS Catalog	3657	European
GCST90001780	CD25 on IgD+ CD38- B cell	GWAS Catalog	3642	European
GCST90001781	CD25 on IgD+ CD38- naive B cell	GWAS Catalog	1835	European
GCST90001782	CD25 on IgD+ CD38- unswitched memory B cell	GWAS Catalog	1837	European
GCST90001783	CD25 on IgD+ CD38+ B cell	GWAS Catalog	3656	European
GCST90001784	CD25 on IgD+ CD38dim B cell	GWAS Catalog	3657	European
GCST90001785	CD25 on IgD- CD24- B cell	GWAS Catalog	3649	European
GCST90001786	CD25 on IgD- CD27- B cell	GWAS Catalog	3651	European
GCST90001787	CD25 on IgD- CD38- B cell	GWAS Catalog	3657	European
GCST90001788	CD25 on IgD- CD38+ B cell	GWAS Catalog	3656	European
GCST90001789	CD25 on IgD- CD38dim B cell	GWAS Catalog	3657	European
GCST90001790	CD25 on memory B cell	GWAS Catalog	3657	European
GCST90001791	CD25 on naive-mature B cell	GWAS Catalog	3657	European
GCST90001792	CD25 on unswitched memory B cell	GWAS Catalog	3657	European
GCST90001793	CD25 on switched memory B cell	GWAS Catalog	3657	European
GCST90001794	CD25 on IgD+ B cell	GWAS Catalog	3658	European
GCST90001795	CD25 on transitional B cell	GWAS Catalog	3657	European
GCST90001796	CD27 on CD20- B cell	GWAS Catalog	3634	European
GCST90001797	CD27 on CD20- CD38- B cell	GWAS Catalog	3592	European
GCST90001798	CD27 on CD24+ CD27+ B cell	GWAS Catalog	3657	European
GCST90001799	CD27 on T cell	GWAS Catalog	1838	European
GCST90001800	CD27 on IgD+ CD24+ B cell	GWAS Catalog	3656	European
GCST90001801	CD27 on IgD+ CD38- unswitched memory B cell	GWAS Catalog	1836	European
GCST90001802	CD27 on IgD- CD38- B cell	GWAS Catalog	3657	European
GCST90001803	CD27 on IgD- CD38+ B cell	GWAS Catalog	3642	European
GCST90001804	CD27 on IgD- CD38dim B cell	GWAS Catalog	3657	European
GCST90001805	CD27 on memory B cell	GWAS Catalog	3657	European
GCST90001806	CD27 on unswitched memory B cell	GWAS Catalog	3656	European
GCST90001807	CD27 on Plasma Blast-Plasma Cell	GWAS Catalog	3651	European
GCST90001808	CD27 on switched memory B cell	GWAS Catalog	3657	European
GCST90001809	CD38 on CD20- B cell	GWAS Catalog	3630	European
GCST90001810	CD38 on CD3- CD19-	GWAS Catalog	1834	European
GCST90001811	CD38 on IgD+ CD24- B cell	GWAS Catalog	3656	European
GCST90001812	CD38 on IgD+ CD38+ B cell	GWAS Catalog	3652	European
GCST90001813	CD38 on IgD+ CD38dim B cell	GWAS Catalog	3654	European
GCST90001814	CD38 on IgD- CD38+ B cell	GWAS Catalog	3644	European
GCST90001815	CD38 on IgD- CD38dim B cell	GWAS Catalog	3657	European
GCST90001816	CD38 on naive-mature B cell	GWAS Catalog	3656	European
GCST90001817	CD38 on Plasma Blast-Plasma Cell	GWAS Catalog	3655	European
GCST90001818	CD38 on IgD+ B cell	GWAS Catalog	3658	European
GCST90001819	CD38 on transitional B cell	GWAS Catalog	3657	European
GCST90001820	IgD on IgD+ CD24+ B cell	GWAS Catalog	3656	European
GCST90001821	IgD on IgD+ CD24- B cell	GWAS Catalog	3656	European
GCST90001822	IgD on IgD+ CD38- B cell	GWAS Catalog	3642	European
GCST90001823	IgD on IgD+ CD38- unswitched memory B cell	GWAS Catalog	1834	European
GCST90001824	IgD on IgD+ CD38+ B cell	GWAS Catalog	3656	European
GCST90001825	IgD on IgD+ CD38dim B cell	GWAS Catalog	3656	European
GCST90001826	IgD on unswitched memory B cell	GWAS Catalog	3636	European
GCST90001827	IgD on IgD+ B cell	GWAS Catalog	3657	European
GCST90001828	IgD on transitional B cell	GWAS Catalog	3657	European
GCST90001829	BAFF-R on B cell	GWAS Catalog	3660	European
GCST90001830	BAFF-R on CD20- B cell	GWAS Catalog	3648	European
GCST90001831	CD62L on CD62L+ myeloid Dendritic Cell	GWAS Catalog	2872	European
GCST90001832	CD62L on CD62L+ plasmacytoid Dendritic Cell	GWAS Catalog	2872	European
GCST90001833	CD62L on CD62L+ Dendritic Cell	GWAS Catalog	2871	European
GCST90001834	CD62L on monocyte	GWAS Catalog	2848	European
GCST90001835	CD62L on granulocyte	GWAS Catalog	2849	European
GCST90001836	CD66b on CD66b++ myeloid cell	GWAS Catalog	1465	European
GCST90001837	CD66b on Granulocytic Myeloid-Derived Suppressor Cells	GWAS Catalog	1244	European
GCST90001838	CD3 on naive CD8+ T cell	GWAS Catalog	2910	European
GCST90001839	CD3 on Effector Memory CD8+ T cell	GWAS Catalog	2912	European
GCST90001840	CD3 on Terminally Differentiated CD8+ T cell	GWAS Catalog	2911	European
GCST90001841	CD3 on Central Memory CD4+ T cell	GWAS Catalog	2912	European
GCST90001842	CD3 on Naive CD4+ T cell	GWAS Catalog	2910	European
GCST90001843	CD3 on Effector Memory CD4+ T cell	GWAS Catalog	2912	European
GCST90001844	CD3 on Terminally Differentiated CD4+ T cell	GWAS Catalog	2903	European
GCST90001845	CD3 on CD45RA- CD4+ T cell	GWAS Catalog	2911	European
GCST90001846	CD3 on Central Memory CD8+ T cell	GWAS Catalog	2910	European
GCST90001847	CD3 on HLA DR+ T cell	GWAS Catalog	3060	European
GCST90001848	CD3 on Natural Killer T	GWAS Catalog	3113	European
GCST90001849	CD3 on HLA DR+ CD4+ T cell	GWAS Catalog	3060	European
GCST90001850	CD3 on HLA DR+ CD8+ T cell	GWAS Catalog	3060	European
GCST90001851	CD3 on T cell	GWAS Catalog	2919	European
GCST90001852	CD3 on CD39+ resting CD4 regulatory T cell	GWAS Catalog	2649	European
GCST90001853	CD3 on activated CD4 regulatory T cell	GWAS Catalog	2919	European
GCST90001854	CD3 on CD39+ activated CD4 regulatory T cell	GWAS Catalog	2919	European
GCST90001855	CD3 on secreting CD4 regulatory T cell	GWAS Catalog	2919	European
GCST90001856	CD3 on CD39+ secreting CD4 regulatory T cell	GWAS Catalog	2919	European
GCST90001857	CD3 on activated & secreting CD4 regulatory T cell	GWAS Catalog	2919	European
GCST90001858	CD3 on CD45RA+ CD4+ T cell	GWAS Catalog	2919	European
GCST90001859	CD3 on CD8+ T cell	GWAS Catalog	2918	European
GCST90001860	CD3 on CD39+ CD4+ T cell	GWAS Catalog	2919	European
GCST90001861	CD3 on CD28+ CD4+ T cell	GWAS Catalog	2919	European
GCST90001862	CD3 on CD28+ CD4-CD8- T cell	GWAS Catalog	2918	European
GCST90001863	CD3 on CD28+ CD45RA- CD8+ T cell	GWAS Catalog	2919	European
GCST90001864	CD3 on CD28+ CD45RA+ CD8+ T cell	GWAS Catalog	2919	European
GCST90001865	CD3 on CD28- CD8+ T cell	GWAS Catalog	2919	European
GCST90001866	CD3 on CD39+ CD8+ T cell	GWAS Catalog	2914	European
GCST90001867	CD3 on CD4+ T cell	GWAS Catalog	2919	European
GCST90001868	CD3 on CD4 regulatory T cell	GWAS Catalog	2919	European
GCST90001869	CD3 on resting CD4 regulatory T cell	GWAS Catalog	2918	European
GCST90001870	CD34 on Hematopoietic Stem Cell	GWAS Catalog	1634	European
GCST90001871	HVEM on T cell	GWAS Catalog	1247	European
GCST90001872	HVEM on naive CD8+ T cell	GWAS Catalog	1247	European
GCST90001873	HVEM on Effector Memory CD8+ T cell	GWAS Catalog	1247	European
GCST90001874	HVEM on Terminally Differentiated CD8+ T cell	GWAS Catalog	1247	European
GCST90001875	HVEM on CD4+ T cell	GWAS Catalog	1247	European
GCST90001876	HVEM on Central Memory CD4+ T cell	GWAS Catalog	1247	European
GCST90001877	HVEM on naive CD4+ T cell	GWAS Catalog	1247	European
GCST90001878	HVEM on Effector Memory CD4+ T cell	GWAS Catalog	1247	European
GCST90001879	HVEM on Terminally Differentiated CD4+ T cell	GWAS Catalog	1245	European
GCST90001880	HVEM on CD45RA- CD4+ T cell	GWAS Catalog	1247	European
GCST90001881	HVEM on CD8+ T cell	GWAS Catalog	1247	European
GCST90001882	HVEM on Central Memory CD8+ T cell	GWAS Catalog	1247	European
GCST90001883	CD16-CD56 on Natural Killer T	GWAS Catalog	3113	European
GCST90001884	CD16-CD56 on Natural Killer	GWAS Catalog	3113	European
GCST90001885	CD16-CD56 on HLA DR+ Natural Killer	GWAS Catalog	2971	European
GCST90001886	CD28 on CD39+ activated CD4 regulatory T cell	GWAS Catalog	2920	European
GCST90001887	CD28 on secreting CD4 regulatory T cell	GWAS Catalog	2920	European
GCST90001888	CD28 on CD39+ secreting CD4 regulatory T cell	GWAS Catalog	2920	European
GCST90001889	CD28 on activated & secreting CD4 regulatory T cell	GWAS Catalog	2920	European
GCST90001890	CD28 on CD45RA+ CD4+ T cell	GWAS Catalog	2920	European
GCST90001891	CD28 on CD45RA- CD4 not regulatory T cell	GWAS Catalog	2920	European
GCST90001892	CD28 on CD39+ CD4+ T cell	GWAS Catalog	2920	European
GCST90001893	CD28 on CD28+ CD45RA- CD8+ T cell	GWAS Catalog	2920	European
GCST90001894	CD28 on CD28+ CD4+ T cell	GWAS Catalog	2920	European
GCST90001895	CD28 on CD28+ CD4-CD8- T cell	GWAS Catalog	2919	European
GCST90001896	CD28 on CD28+ CD45RA+ CD8+ T cell	GWAS Catalog	2920	European
GCST90001897	CD28 on CD39+ CD8+ T cell	GWAS Catalog	2914	European
GCST90001898	CD28 on CD4+ T cell	GWAS Catalog	2920	European
GCST90001899	CD28 on CD4 regulatory T cell	GWAS Catalog	2920	European
GCST90001900	CD28 on resting CD4 regulatory T cell	GWAS Catalog	2919	European
GCST90001901	CD28 on CD39+ resting CD4 regulatory T cell	GWAS Catalog	2650	European
GCST90001902	CD28 on activated CD4 regulatory T cell	GWAS Catalog	2920	European
GCST90001903	CD86 on myeloid Dendritic Cell	GWAS Catalog	2871	European
GCST90001904	CD86 on CD62L+ myeloid Dendritic Cell	GWAS Catalog	2871	European
GCST90001905	CD86 on monocyte	GWAS Catalog	2850	European
GCST90001906	CD86 on granulocyte	GWAS Catalog	2848	European
GCST90001907	CCR7 on naive CD4+ T cell	GWAS Catalog	2910	European
GCST90001908	CCR7 on naive CD8+ T cell	GWAS Catalog	2910	European
GCST90001909	CD45 on CD14+ monocyte	GWAS Catalog	3112	European
GCST90001910	CD45 on B cell	GWAS Catalog	3112	European
GCST90001911	CD45 on Natural Killer	GWAS Catalog	3113	European
GCST90001912	CD45 on HLA DR+ Natural Killer	GWAS Catalog	2971	European
GCST90001913	CD45 on granulocyte	GWAS Catalog	3112	European
GCST90001914	CD45 on lymphocyte	GWAS Catalog	3113	European
GCST90001915	CD45 on T cell	GWAS Catalog	3113	European
GCST90001916	CD45 on CD4+ T cell	GWAS Catalog	3113	European
GCST90001917	CD45 on CD8+ T cell	GWAS Catalog	3113	European
GCST90001918	CD45 on HLA DR+ T cell	GWAS Catalog	3060	European
GCST90001919	CD45 on Natural Killer T	GWAS Catalog	3113	European
GCST90001920	CD45 on HLA DR+ CD4+ T cell	GWAS Catalog	3060	European
GCST90001921	CD45 on HLA DR+ CD8+ T cell	GWAS Catalog	3060	European
GCST90001922	CD127 on T cell	GWAS Catalog	2920	European
GCST90001923	CD127 on CD45RA- CD4 not regulatory T cell	GWAS Catalog	2920	European
GCST90001924	CD127 on CD28+ CD4+ T cell	GWAS Catalog	2920	European
GCST90001925	CD127 on CD28+ CD4-CD8- T cell	GWAS Catalog	2918	European
GCST90001926	CD127 on granulocyte	GWAS Catalog	2920	European
GCST90001927	CD127 on CD8+ T cell	GWAS Catalog	2920	European
GCST90001928	CD127 on CD28+ CD45RA- CD8+ T cell	GWAS Catalog	2920	European
GCST90001929	CD127 on CD28+ CD45RA+ CD8+ T cell	GWAS Catalog	2920	European
GCST90001930	CD127 on CD28- CD8+ T cell	GWAS Catalog	2920	European
GCST90001931	CD127 on CD4+ T cell	GWAS Catalog	2920	European
GCST90001932	CD127 on CD45RA+ CD4+ T cell	GWAS Catalog	2920	European
GCST90001933	CD25 on CD45RA- CD4 not regulatory T cell	GWAS Catalog	3435	European
GCST90001934	CD25 on CD45RA+ CD4 not regulatory T cell	GWAS Catalog	3435	European
GCST90001935	CD25 on CD39+ CD4 regulatory T cell	GWAS Catalog	3434	European
GCST90001936	CD25 on CD4 regulatory T cell	GWAS Catalog	3435	European
GCST90001937	CD25 on resting CD4 regulatory T cell	GWAS Catalog	3434	European
GCST90001938	CD25 on CD39+ resting CD4 regulatory T cell	GWAS Catalog	3118	European
GCST90001939	CD25 on activated CD4 regulatory T cell	GWAS Catalog	3435	European
GCST90001940	CD25 on CD39+ activated CD4 regulatory T cell	GWAS Catalog	3435	European
GCST90001941	CD25 on secreting CD4 regulatory T cell	GWAS Catalog	3435	European
GCST90001942	CD25 on CD39+ secreting CD4 regulatory T cell	GWAS Catalog	3435	European
GCST90001943	CD25 on activated & secreting CD4 regulatory T cell	GWAS Catalog	3435	European
GCST90001944	CD123 on plasmacytoid Dendritic Cell	GWAS Catalog	2872	European
GCST90001945	CD123 on CD62L+ plasmacytoid Dendritic Cell	GWAS Catalog	2872	European
GCST90001946	CD33 on CD14+ monocyte	GWAS Catalog	1634	European
GCST90001947	CD33 on CD33+ HLA DR+ CD14dim	GWAS Catalog	1577	European
GCST90001948	CD33 on CD33dim HLA DR+ CD11b+	GWAS Catalog	1633	European
GCST90001949	CD33 on CD33dim HLA DR+ CD11b-	GWAS Catalog	1634	European
GCST90001950	CD33 on Granulocytic Myeloid-Derived Suppressor Cells	GWAS Catalog	1244	European
GCST90001951	CD33 on CD66b++ myeloid cell	GWAS Catalog	1464	European
GCST90001952	CD33 on Monocytic Myeloid-Derived Suppressor Cells	GWAS Catalog	1569	European
GCST90001953	CD33 on CD33dim HLA DR-	GWAS Catalog	1558	European
GCST90001954	CD33 on basophil	GWAS Catalog	1555	European
GCST90001955	CD33 on Immature Myeloid-Derived Suppressor Cells	GWAS Catalog	1554	European
GCST90001956	CD33 on CD33+ HLA DR+	GWAS Catalog	1579	European
GCST90001957	CD33 on CD33+ HLA DR+ CD14-	GWAS Catalog	1578	European
GCST90001958	CD4 on monocyte	GWAS Catalog	3112	European
GCST90001959	CD4 on HLA DR+ CD4+ T cell	GWAS Catalog	3060	European
GCST90001960	CD25 on CD4+ T cell	GWAS Catalog	2920	European
GCST90001961	CD25 on CD39+ CD4+ T cell	GWAS Catalog	2920	European
GCST90001962	CD25 on CD28+ CD4+ T cell	GWAS Catalog	2920	European
GCST90001963	FSC-A on myeloid Dendritic Cell	GWAS Catalog	2872	European
GCST90001964	FSC-A on plasmacytoid Dendritic Cell	GWAS Catalog	2872	European
GCST90001965	FSC-A on monocyte	GWAS Catalog	2850	European
GCST90001966	FSC-A on granulocyte	GWAS Catalog	2850	European
GCST90001967	FSC-A on CD14+ monocyte	GWAS Catalog	3112	European
GCST90001968	FSC-A on B cell	GWAS Catalog	3112	European
GCST90001969	FSC-A on Natural Killer	GWAS Catalog	3113	European
GCST90001970	FSC-A on HLA DR+ Natural Killer	GWAS Catalog	2971	European
GCST90001971	FSC-A on lymphocyte	GWAS Catalog	3113	European
GCST90001972	FSC-A on T cell	GWAS Catalog	3113	European
GCST90001973	FSC-A on CD4+ T cell	GWAS Catalog	3113	European
GCST90001974	FSC-A on CD8+ T cell	GWAS Catalog	3113	European
GCST90001975	FSC-A on HLA DR+ T cell	GWAS Catalog	3060	European
GCST90001976	FSC-A on Natural Killer T	GWAS Catalog	3113	European
GCST90001977	FSC-A on HLA DR+ CD4+ T cell	GWAS Catalog	3060	European
GCST90001978	FSC-A on HLA DR+ CD8+ T cell	GWAS Catalog	3060	European
GCST90001979	CD16 on CD14- CD16+ monocyte	GWAS Catalog	3620	European
GCST90001980	CD40 on CD14+ CD16- monocyte	GWAS Catalog	3629	European
GCST90001981	CD40 on CD14+ CD16+ monocyte	GWAS Catalog	3618	European
GCST90001982	CCR2 on CD14- CD16+ monocyte	GWAS Catalog	3621	European
GCST90001983	CD14 on CD14+ CD16+ monocyte	GWAS Catalog	3618	European
GCST90001984	HLA DR on CD14- CD16+ monocyte	GWAS Catalog	3621	European
GCST90001985	CD40 on monocytes	GWAS Catalog	3629	European
GCST90001986	CD14 on CD14+ CD16- monocyte	GWAS Catalog	3629	European
GCST90001987	CD64 on CD14+ CD16- monocyte	GWAS Catalog	3622	European
GCST90001988	HLA DR on CD14+ CD16- monocyte	GWAS Catalog	3629	European
GCST90001989	CD40 on CD14- CD16+ monocyte	GWAS Catalog	3621	European
GCST90001990	CD64 on CD14- CD16+ monocyte	GWAS Catalog	3614	European
GCST90001991	HLA DR on CD14+ monocyte	GWAS Catalog	3629	European
GCST90001992	CCR2 on CD14+ CD16+ monocyte	GWAS Catalog	3618	European
GCST90001993	PDL-1 on CD14+ CD16- monocyte	GWAS Catalog	3629	European
GCST90001994	CX3CR1 on CD14- CD16-	GWAS Catalog	3590	European
GCST90001995	CX3CR1 on monocyte	GWAS Catalog	3590	European
GCST90001996	CX3CR1 on CD14+ CD16+ monocyte	GWAS Catalog	3579	European
GCST90001997	CX3CR1 on CD14+ CD16- monocyte	GWAS Catalog	3590	European
GCST90001998	PDL-1 on CD14+ CD16+ monocyte	GWAS Catalog	3618	European
GCST90001999	PDL-1 on CD14- CD16+ monocyte	GWAS Catalog	3621	European
GCST90002000	PDL-1 on CD14- CD16-	GWAS Catalog	3629	European
GCST90002001	CD64 on CD14- CD16-	GWAS Catalog	3622	European
GCST90002002	PDL-1 on monocyte	GWAS Catalog	3629	European
GCST90002003	CCR2 on CD14- CD16-	GWAS Catalog	3629	European
GCST90002004	CCR2 on CD14+ CD16- monocyte	GWAS Catalog	3629	European
GCST90002005	CD16 on CD14+ CD16+ monocyte	GWAS Catalog	3617	European
GCST90002006	CD64 on monocyte	GWAS Catalog	3622	European
GCST90002007	HLA DR on CD14+ CD16+ monocyte	GWAS Catalog	3618	European
GCST90002008	CCR2 on monocyte	GWAS Catalog	3629	European
GCST90002009	HLA DR on CD14- CD16-	GWAS Catalog	3629	European
GCST90002010	HLA DR on monocyte	GWAS Catalog	3629	European
GCST90002011	CD64 on CD14+ CD16+ monocyte	GWAS Catalog	3611	European
GCST90002012	CX3CR1 on CD14- CD16+ monocyte	GWAS Catalog	3582	European
GCST90002013	CCR2 on myeloid Dendritic Cell	GWAS Catalog	2870	European
GCST90002014	CCR2 on CD62L+ myeloid Dendritic Cell	GWAS Catalog	2870	European
GCST90002015	CCR2 on plasmacytoid Dendritic Cell	GWAS Catalog	2871	European
GCST90002016	CCR2 on CD62L+ plasmacytoid Dendritic Cell	GWAS Catalog	2871	European
GCST90002017	CCR2 on monocyte	GWAS Catalog	2850	European
GCST90002018	CCR2 on granulocyte	GWAS Catalog	2850	European
GCST90002019	CD14 on Monocytic Myeloid-Derived Suppressor Cells	GWAS Catalog	1570	European
GCST90002020	CD14 on CD33+ HLA DR+ CD14dim	GWAS Catalog	1578	European
GCST90002021	CD14 on CD33dim HLA DR+ CD11b+	GWAS Catalog	1634	European
GCST90002022	CD4 on CD4+ T cell	GWAS Catalog	2912	European
GCST90002023	CD4 on Central Memory CD4+ T cell	GWAS Catalog	2912	European
GCST90002024	CD4 on naive CD4+ T cell	GWAS Catalog	2910	European
GCST90002025	CD4 on Effector Memory CD4+ T cell	GWAS Catalog	2912	European
GCST90002026	CD4 on Terminally Differentiated CD4+ T cell	GWAS Catalog	2903	European
GCST90002027	CD4 on CD45RA+ CD4+ T cell	GWAS Catalog	2911	European
GCST90002028	CD19 on B cell	GWAS Catalog	3112	European
GCST90002029	CD39 on CD39+ CD8+ T cell	GWAS Catalog	2915	European
GCST90002030	CD39 on CD39+ activated CD4 regulatory T cell	GWAS Catalog	2920	European
GCST90002031	CD39 on CD39+ secreting CD4 regulatory T cell	GWAS Catalog	2920	European
GCST90002032	CD39 on CD39+ CD4+ T cell	GWAS Catalog	2920	European
GCST90002033	CD39 on granulocyte	GWAS Catalog	2920	European
GCST90002034	CD39 on monocyte	GWAS Catalog	2909	European
GCST90002035	CD80 on myeloid Dendritic Cell	GWAS Catalog	2871	European
GCST90002036	CD80 on CD62L+ myeloid Dendritic Cell	GWAS Catalog	2871	European
GCST90002037	CD80 on plasmacytoid Dendritic Cell	GWAS Catalog	2871	European
GCST90002038	CD80 on CD62L+ plasmacytoid Dendritic Cell	GWAS Catalog	2871	European
GCST90002039	CD80 on monocyte	GWAS Catalog	2850	European
GCST90002040	CD80 on granulocyte	GWAS Catalog	2850	European
GCST90002041	CD45 on lymphocyte	GWAS Catalog	1635	European
GCST90002042	CD45 on CD33+ HLA DR+ CD14-	GWAS Catalog	1579	European
GCST90002043	CD45 on CD33+ HLA DR+ CD14dim	GWAS Catalog	1578	European
GCST90002044	CD45 on CD33dim HLA DR+ CD11b-	GWAS Catalog	1635	European
GCST90002045	CD45 on CD33- HLA DR-	GWAS Catalog	1635	European
GCST90002046	CD45 on CD33- HLA DR+	GWAS Catalog	1635	European
GCST90002047	CD45 on Granulocytic Myeloid-Derived Suppressor Cells	GWAS Catalog	1244	European
GCST90002048	CD45 on CD66b++ myelod cell	GWAS Catalog	1465	European
GCST90002049	CD45 on Monocytic Myeloid-Derived Suppressor Cells	GWAS Catalog	1570	European
GCST90002050	CD45 on CD33dim HLA DR-	GWAS Catalog	1559	European
GCST90002051	CD45 on basophil	GWAS Catalog	1556	European
GCST90002052	CD45 on Immature Myeloid-Derived Suppressor Cells	GWAS Catalog	1555	European
GCST90002053	CD45 on CD33+ HLA DR+	GWAS Catalog	1580	European
GCST90002054	CD8 on Central Memory CD8+ T cell	GWAS Catalog	2910	European
GCST90002055	CD8 on naive CD8+ T cell	GWAS Catalog	2910	European
GCST90002056	CD8 on Effector Memory CD8+ T cell	GWAS Catalog	2912	European
GCST90002057	CD8 on Terminally Differentiated CD8+ T cell	GWAS Catalog	2911	European
GCST90002058	CD8 on CD8+ T cell	GWAS Catalog	3113	European
GCST90002059	CD8 on Natural Killer T	GWAS Catalog	3103	European
GCST90002060	CD8 on HLA DR+ CD8+ T cell	GWAS Catalog	3060	European
GCST90002061	CD4 on CD39+ CD4+ T cell	GWAS Catalog	2920	European
GCST90002062	CD4 on CD28+ CD4+ T cell	GWAS Catalog	2920	European
GCST90002063	CD4 on CD4 regulatory T cell	GWAS Catalog	2920	European
GCST90002064	CD4 on resting CD4 regulatory T cell	GWAS Catalog	2919	European
GCST90002065	CD4 on CD39+ resting CD4 regulatory T cell	GWAS Catalog	2650	European
GCST90002066	CD4 on activated CD4 regulatory T cell	GWAS Catalog	2920	European
GCST90002067	CD4 on CD39+ activated CD4 regulatory T cell	GWAS Catalog	2920	European
GCST90002068	CD4 on secreting CD4 regulatory T cell	GWAS Catalog	2920	European
GCST90002069	CD4 on CD39+ secreting CD4 regulatory T cell	GWAS Catalog	2920	European
GCST90002070	CD4 on activated & secreting CD4 regulatory T cell	GWAS Catalog	2920	European
GCST90002071	SSC-A on myeloid Dendritic Cell	GWAS Catalog	2872	European
GCST90002072	SSC-A on plasmacytoid Dendritic Cell	GWAS Catalog	2872	European
GCST90002073	SSC-A on monocyte	GWAS Catalog	2850	European
GCST90002074	SSC-A on CD14+ monocyte	GWAS Catalog	3112	European
GCST90002075	SSC-A on B cell	GWAS Catalog	3112	European
GCST90002076	SSC-A on Natural Killer	GWAS Catalog	3113	European
GCST90002077	SSC-A on HLA DR+ Natural Killer	GWAS Catalog	2971	European
GCST90002078	SSC-A on granulocyte	GWAS Catalog	3112	European
GCST90002079	SSC-A on lymphocyte	GWAS Catalog	3113	European
GCST90002080	SSC-A on T cell	GWAS Catalog	3113	European
GCST90002081	SSC-A on CD4+ T cell	GWAS Catalog	3113	European
GCST90002082	SSC-A on CD8+ T cell	GWAS Catalog	3113	European
GCST90002083	SSC-A on HLA DR+ T cell	GWAS Catalog	3060	European
GCST90002084	SSC-A on Natural Killer T	GWAS Catalog	3113	European
GCST90002085	SSC-A on HLA DR+ CD4+ T cell	GWAS Catalog	3060	European
GCST90002086	SSC-A on HLA DR+ CD8+ T cell	GWAS Catalog	3060	European
GCST90002087	CD11c on myeloid Dendritic Cell	GWAS Catalog	2872	European
GCST90002088	CD11c on CD62L+ myeloid Dendritic Cell	GWAS Catalog	2872	European
GCST90002089	CD11c on monocyte	GWAS Catalog	2850	European
GCST90002090	CD11c on granulocyte	GWAS Catalog	2850	European
GCST90002091	CD11b on CD14+ monocyte	GWAS Catalog	1635	European
GCST90002092	CD11b on Granulocytic Myeloid-Derived Suppressor Cells	GWAS Catalog	1244	European
GCST90002093	CD11b on CD66b++ myeloid cell	GWAS Catalog	1465	European
GCST90002094	CD11b on Monocytic Myeloid-Derived Suppressor Cells	GWAS Catalog	1570	European
GCST90002095	CD11b on CD33dim HLA DR-	GWAS Catalog	1559	European
GCST90002096	CD11b on basophil	GWAS Catalog	1556	European
GCST90002097	CD11b on CD33+ HLA DR+ CD14dim	GWAS Catalog	1578	European
GCST90002098	CD45RA on naive CD4+ T cell	GWAS Catalog	2910	European
GCST90002099	CD4RA on Terminally Differentiated CD4+ T cell	GWAS Catalog	2903	European
GCST90002100	CD45RA on naive CD8+ T cell	GWAS Catalog	2910	European
GCST90002101	CD45RA on Terminally Differentiated CD8+ T cell	GWAS Catalog	2911	European
GCST90002102	CD45RA on resting CD4 regulatory T cell	GWAS Catalog	2919	European
GCST90002103	CD45RA on CD39+ resting CD4 regulatory T cell	GWAS Catalog	2650	European
GCST90002104	HLA DR on myeloid Dendritic Cell	GWAS Catalog	2872	European
GCST90002105	HLA DR on plasmacytoid Dendritic Cell	GWAS Catalog	2872	European
GCST90002106	HLA DR on Dendritic Cell	GWAS Catalog	2871	European
GCST90002107	HLA DR on Hematopoietic Stem Cell	GWAS Catalog	1634	European
GCST90002108	HLA DR on CD33+ HLA DR+ CD14-	GWAS Catalog	1579	European
GCST90002109	HLA DR on CD33+ HLA DR+ CD14dim	GWAS Catalog	1578	European
GCST90002110	HLA DR on CD33dim HLA DR+ CD11b+	GWAS Catalog	1634	European
GCST90002111	HLA DR on CD33dim HLA DR+ CD11b-	GWAS Catalog	1635	European
GCST90002112	HLA DR on CD33- HLA DR+	GWAS Catalog	1635	European
GCST90002113	HLA DR on HLA DR+ T cell	GWAS Catalog	3060	European
GCST90002114	HLA DR on HLA DR+ CD4+ T cell	GWAS Catalog	3060	European
GCST90002115	HLA DR on HLA DR+ CD8+ T cell	GWAS Catalog	3060	European
GCST90002116	HLA DR on B cell	GWAS Catalog	3060	European
GCST90002117	HLA DR on HLA DR+ Natural Killer	GWAS Catalog	2971	European
GCST90002118	CD8 on CD28+ CD45RA- CD8+ T cell	GWAS Catalog	2920	European
GCST90002119	CD8 on CD28+ CD45RA+ CD8+ T cell	GWAS Catalog	2920	European
GCST90002120	CD8 on CD28- CD8+ T cell	GWAS Catalog	2920	European
GCST90002121	CD8 on CD39+ CD8+ T cell	GWAS Catalog	2915	European
GCST90018834	Dilated cardiomyopathy	GWAS Catalog	355381	European
GCST90018861	Hypertrophic cardiomyopathy	GWAS Catalog	489727	European

## Sheet: Sheet1 (2)
Supplementary Table S2. The MR analysis of identified blood cells on dilated cardiomyopathy and hypertrophic cardiomyopathy.
Exposure	Exposure trait	Outcome	Method	nSNP	Beta	SE	P value	OR	OR_lci95	OR_uci95	F statistic
GCST90257029	Red blood cell perturbation response (side fluorescence coefficient of variation of RBC 1 in response to alhydrogel perturbation measured by reticulocyte dye)	Dilated cardiomyopathy	MR Egger	9	-0.107657	0.226254	0.648694	0.897936	0.576307	1.39906	26.301
			Weighted median	9	-0.118447	0.0690749	0.0863881	0.888299	0.77582	1.01708	26.301
			Inverse variance weighted	9	-0.121444	0.0563679	0.0312026	0.885641	0.793006	0.989097	26.301
			Simple mode	9	-0.133295	0.106948	0.247893	0.875207	0.7097	1.07931	26.301
			Weighted mode	9	-0.118641	0.100877	0.273365	0.888126	0.728796	1.08229	26.301
GCST90257045	Monocyte perturbation response (side fluorescence coefficient of variation of monocyte 2 at baseline measured by WDF dye)	Hypertrophic cardiomyopathy	MR Egger	12	-0.0694453	0.303507	0.823629	0.932911	0.514624	1.69118	25.9898
			Weighted median	12	0.207322	0.114915	0.0712099	1.23038	0.982248	1.54119	25.9898
			Inverse variance weighted	12	0.274716	0.0824307	0.00086012	1.31616	1.1198	1.54694	25.9898
			Simple mode	12	0.189698	0.182926	0.321985	1.20888	0.844647	1.73019	25.9898
			Weighted mode	12	0.187765	0.139286	0.204746	1.20655	0.918296	1.58529	25.9898
GCST90257073	Eosinophil perturbation response (forward scatter standard deviation of eosinophil 2 in response to nigericin perturbation measured by WDF dye)	Hypertrophic cardiomyopathy	MR Egger	16	0.0654468	0.0774676	0.412412	1.06764	0.917237	1.2427	23.9908
			Weighted median	16	0.0373844	0.0271257	0.168143	1.03809	0.984342	1.09478	23.9908
			Inverse variance weighted	16	0.0465175	0.0193924	0.0164513	1.04762	1.00854	1.0882	23.9908
			Simple mode	16	0.0216202	0.0455982	0.642224	1.02186	0.934492	1.11739	23.9908
			Weighted mode	16	0.0262804	0.0429006	0.549325	1.02663	0.943834	1.11669	23.9908
GCST90257095	Platelet perturbation response (side fluorescence standard deviation of platelet in response to isobutyric acid perturbation measured by WNR dye)	Hypertrophic cardiomyopathy	MR Egger	7	-0.0173866	0.16521	0.920277	0.982764	0.710918	1.35856	24.654
			Weighted median	7	0.0799379	0.0629662	0.20425	1.08322	0.957456	1.2255	24.654
			Inverse variance weighted	7	0.111026	0.0508214	0.0289157	1.11742	1.01148	1.23446	24.654
			Simple mode	7	0.0680658	0.0944165	0.498079	1.07044	0.889594	1.28804	24.654
			Weighted mode	7	0.066344	0.0919153	0.497573	1.06859	0.892427	1.27954	24.654

## Sheet: Sheet1 (3)
Supplementary Table S3. The MR analysis of identified immune cells on dilated cardiomyopathy and hypertrophic cardiomyopathy.
Exposure	Exposure trait	Outcome	Method	nSNP	Beta	SE	P value	OR	OR_lci95	OR_uci95	F statistic
GCST90001403	Sw mem AC	Dilated cardiomyopathy	MR Egger	24	0.146715	0.0809297	0.0835208	1.15802	0.988163	1.35708	22.342
			Weighted median	24	0.0985507	0.0663896	0.137695	1.10357	0.96892	1.25693	22.342
			Inverse variance weighted	24	0.109148	0.0489294	0.0256992	1.11533	1.01333	1.22759	22.342
			Simple mode	24	0.0880031	0.1082	0.424363	1.09199	0.88332	1.34996	22.342
			Weighted mode	24	0.085187	0.0849717	0.326517	1.08892	0.921864	1.28625	22.342
GCST90001437	Naive-mature B cell %lymphocyte	Dilated cardiomyopathy	MR Egger	22	0.18128	0.15273	0.249163	1.19875	0.888633	1.61709	21.8384
			Weighted median	22	0.0884065	0.0908405	0.330451	1.09243	0.91426	1.30533	21.8384
			Inverse variance weighted	22	0.136324	0.0642115	0.0337505	1.14605	1.01052	1.29976	21.8384
			Simple mode	22	0.0688998	0.140285	0.628421	1.07133	0.813785	1.41038	21.8384
			Weighted mode	22	0.0806147	0.125397	0.527262	1.08395	0.847755	1.38596	21.8384
GCST90001438	IgD- CD38dim AC	Dilated cardiomyopathy	MR Egger	19	0.168443	0.0949182	0.0938691	1.18346	0.982558	1.42544	22.4115
			Weighted median	19	0.111067	0.0802692	0.166454	1.11747	0.954794	1.30786	22.4115
			Inverse variance weighted	19	0.135156	0.0576624	0.0190824	1.14472	1.02238	1.28168	22.4115
			Simple mode	19	0.0990855	0.109002	0.375348	1.10416	0.89176	1.36715	22.4115
			Weighted mode	19	0.104261	0.0960838	0.292194	1.10989	0.919373	1.33989	22.4115
GCST90001479	CD4 Treg %T cell	Dilated cardiomyopathy	MR Egger	17	0.0674104	0.0857623	0.444099	1.06973	0.904219	1.26555	22.2189
			Weighted median	17	0.0884701	0.0821988	0.281796	1.0925	0.929936	1.28349	22.2189
			Inverse variance weighted	17	0.109962	0.0530475	0.0381809	1.11624	1.00601	1.23854	22.2189
			Simple mode	17	0.24737	0.130624	0.0764845	1.28065	0.991384	1.65432	22.2189
			Weighted mode	17	0.0985238	0.0923931	0.30209	1.10354	0.92075	1.32262	22.2189
GCST90001509	CD25hi CD45RA+ CD4 not Treg %T cell	Dilated cardiomyopathy	MR Egger	28	0.0385667	0.0238384	0.117767	1.03932	0.991877	1.08903	28.2401
			Weighted median	28	0.0416218	0.0270568	0.123972	1.0425	0.988655	1.09928	28.2401
			Inverse variance weighted	28	0.040729	0.0197312	0.039	1.04157	1.00206	1.08264	28.2401
			Simple mode	28	0.0333982	0.0448733	0.463137	1.03396	0.946908	1.12902	28.2401
			Weighted mode	28	0.0433977	0.0248405	0.0919947	1.04435	0.994724	1.09646	28.2401
GCST90001560	CD45RA+ CD8br AC	Dilated cardiomyopathy	MR Egger	27	0.0499389	0.0166859	0.00614225	1.05121	1.01738	1.08615	24.6901
			Weighted median	27	0.0467429	0.020842	0.0249143	1.04785	1.00591	1.09154	24.6901
			Inverse variance weighted	27	0.0452702	0.0150398	0.00261232	1.04631	1.01592	1.07761	24.6901
			Simple mode	27	0.0587016	0.042688	0.180826	1.06046	0.975342	1.153	24.6901
			Weighted mode	27	0.0479844	0.0163612	0.00692379	1.04915	1.01604	1.08334	24.6901
GCST90001561	CD45RA+ CD8br %CD8br	Dilated cardiomyopathy	MR Egger	27	0.0245645	0.0271962	0.375024	1.02487	0.971669	1.08098	30.8195
			Weighted median	27	0.0679349	0.0311758	0.0293249	1.0703	1.00685	1.13774	30.8195
			Inverse variance weighted	27	0.0490609	0.0230146	0.0330289	1.05028	1.00396	1.09875	30.8195
			Simple mode	27	0.0623934	0.0505039	0.227722	1.06438	0.964067	1.17513	30.8195
			Weighted mode	27	0.0486169	0.0278785	0.0929933	1.04982	0.993993	1.10878	30.8195
GCST90001562	CD45RA+ CD8br %T cell	Dilated cardiomyopathy	MR Egger	32	0.0301507	0.0172647	0.0909793	1.03061	0.996319	1.06608	26.1529
			Weighted median	32	0.039647	0.0217652	0.068519	1.04044	0.996992	1.08579	26.1529
			Inverse variance weighted	32	0.0410406	0.0154341	0.00783549	1.04189	1.01085	1.07389	26.1529
			Simple mode	32	0.0168915	0.040587	0.680146	1.01703	0.939264	1.10125	26.1529
			Weighted mode	32	0.0392191	0.017462	0.0319749	1.04	1.00501	1.07621	26.1529
GCST90001565	CM DN (CD4-CD8-) %T cell	Dilated cardiomyopathy	MR Egger	14	0.0757412	0.0486353	0.145361	1.07868	0.980607	1.18657	21.9108
			Weighted median	14	0.101323	0.0445025	0.0227983	1.10663	1.0142	1.2075	21.9108
			Inverse variance weighted	14	0.0837785	0.0398589	0.035564	1.08739	1.00567	1.17574	21.9108
			Simple mode	14	0.0122832	0.101939	0.905934	1.01236	0.829014	1.23625	21.9108
			Weighted mode	14	0.0861628	0.0433761	0.0684852	1.08998	1.00115	1.1867	21.9108
GCST90001566	Naive DN (CD4-CD8-) AC	Dilated cardiomyopathy	MR Egger	20	-0.107048	0.0978141	0.288206	0.898482	0.741734	1.08835	21.6577
			Weighted median	20	-0.105612	0.0801412	0.187564	0.899774	0.768982	1.05281	21.6577
			Inverse variance weighted	20	-0.149651	0.0588669	0.011016	0.861008	0.767183	0.966309	21.6577
			Simple mode	20	-0.146689	0.136911	0.297403	0.863563	0.660318	1.12937	21.6577
			Weighted mode	20	-0.115953	0.072585	0.126656	0.890517	0.772426	1.02666	21.6577
GCST90001592	CD8br AC	Dilated cardiomyopathy	MR Egger	23	0.0817685	0.0392278	0.0495156	1.0852	1.00489	1.17193	24.0188
			Weighted median	23	0.0884016	0.0444891	0.0469179	1.09243	1.0012	1.19196	24.0188
			Inverse variance weighted	23	0.0651919	0.0310867	0.0359848	1.06736	1.00427	1.13442	24.0188
			Simple mode	23	0.0382164	0.0775102	0.626863	1.03896	0.892522	1.20941	24.0188
			Weighted mode	23	0.0822002	0.0390711	0.047046	1.08567	1.00564	1.17208	24.0188
GCST90001609	CD4+ CD8dim AC	Dilated cardiomyopathy	MR Egger	19	0.0938881	0.0848122	0.283708	1.09844	0.930211	1.29709	29.8208
			Weighted median	19	0.0959041	0.0650893	0.140637	1.10065	0.968825	1.25042	29.8208
			Inverse variance weighted	19	0.110897	0.0496974	0.0256523	1.11728	1.01358	1.23159	29.8208
			Simple mode	19	0.0839102	0.110085	0.455796	1.08753	0.876466	1.34942	29.8208
			Weighted mode	19	0.0839102	0.0676422	0.230717	1.08753	0.952497	1.24171	29.8208
GCST90001642	B cell AC	Dilated cardiomyopathy	MR Egger	32	-0.136124	0.069036	0.0579171	0.872734	0.762285	0.999187	22.6527
			Weighted median	32	-0.136176	0.0687964	0.0477705	0.872689	0.762604	0.998666	22.6527
			Inverse variance weighted	32	-0.119457	0.0422426	0.00468583	0.887403	0.816889	0.964003	22.6527
			Simple mode	32	-0.137259	0.10571	0.203707	0.871744	0.70861	1.07243	22.6527
			Weighted mode	32	-0.152159	0.0690805	0.0351842	0.858851	0.750094	0.983378	22.6527
GCST90001644	B cell %lymphocyte	Dilated cardiomyopathy	MR Egger	35	-0.141736	0.0683559	0.0460067	0.867851	0.75903	0.992272	24.5477
			Weighted median	35	-0.115681	0.0563129	0.0399516	0.89076	0.797675	0.994707	24.5477
			Inverse variance weighted	35	-0.0928405	0.0382653	0.0152565	0.911339	0.845489	0.982318	24.5477
			Simple mode	35	-0.0834979	0.100854	0.413498	0.919893	0.754898	1.12095	24.5477
			Weighted mode	35	-0.0696672	0.0888637	0.438481	0.932704	0.783613	1.11016	24.5477
GCST90001663	CD28- CD8dim AC	Dilated cardiomyopathy	MR Egger	28	-0.0343377	0.0662273	0.608506	0.966245	0.84862	1.10017	22.895
			Weighted median	28	-0.0663528	0.0581492	0.253837	0.935801	0.834999	1.04877	22.895
			Inverse variance weighted	28	-0.0931038	0.0409437	0.0229693	0.911099	0.84084	0.987228	22.895
			Simple mode	28	-0.0572575	0.0994738	0.56965	0.944351	0.777069	1.14764	22.895
			Weighted mode	28	-0.0489747	0.0771269	0.53078	0.952205	0.818613	1.1076	22.895
GCST90001721	CD19 on CD20-	Dilated cardiomyopathy	MR Egger	21	0.136254	0.0743947	0.0827521	1.14597	0.990486	1.32587	21.3326
			Weighted median	21	0.115224	0.0759076	0.129027	1.12212	0.967002	1.30213	21.3326
			Inverse variance weighted	21	0.132966	0.0515652	0.00992012	1.14221	1.03241	1.26369	21.3326
			Simple mode	21	0.0334135	0.127867	0.796522	1.03398	0.804765	1.32848	21.3326
			Weighted mode	21	0.112148	0.0710713	0.130261	1.11868	0.973213	1.28589	21.3326
GCST90001724	CD19 on IgD+ CD24+	Dilated cardiomyopathy	MR Egger	35	-0.105553	0.0449382	0.0249714	0.899827	0.823962	0.982678	23.108
			Weighted median	35	-0.0988773	0.0470256	0.0354985	0.905854	0.826093	0.993315	23.108
			Inverse variance weighted	35	-0.0734469	0.0330988	0.0264855	0.929185	0.870819	0.991463	23.108
			Simple mode	35	-0.0422027	0.0947452	0.65883	0.958675	0.796201	1.1543	23.108
			Weighted mode	35	-0.114105	0.0482265	0.023821	0.892164	0.811696	0.980609	23.108
GCST90001748	CD20 on IgD+ CD38-	Dilated cardiomyopathy	MR Egger	26	-0.190208	0.0722488	0.0145835	0.826787	0.717619	0.952562	24.3173
			Weighted median	26	-0.117646	0.0683132	0.0850414	0.889011	0.777603	1.01638	24.3173
			Inverse variance weighted	26	-0.11644	0.0470057	0.0132434	0.890083	0.811743	0.975984	24.3173
			Simple mode	26	0.01075	0.118149	0.928228	1.01081	0.801859	1.2742	24.3173
			Weighted mode	26	-0.0965536	0.0680181	0.168095	0.907961	0.794638	1.03745	24.3173
GCST90001749	CD20 on IgD+ CD38- naive	Dilated cardiomyopathy	MR Egger	18	-0.15437	0.109298	0.176992	0.856955	0.691706	1.06168	22.8657
			Weighted median	18	-0.063121	0.0680565	0.353678	0.93883	0.821592	1.0728	22.8657
			Inverse variance weighted	18	-0.102888	0.0482243	0.032881	0.902228	0.820856	0.991666	22.8657
			Simple mode	18	-0.0529259	0.107258	0.628011	0.94845	0.768626	1.17035	22.8657
			Weighted mode	18	-0.0558251	0.0799572	0.4945	0.945705	0.808527	1.10616	22.8657
GCST90001789	CD25 on IgD- CD38dim	Dilated cardiomyopathy	MR Egger	23	-0.181348	0.073079	0.0216232	0.834145	0.722829	0.962605	32.9707
			Weighted median	23	-0.0836593	0.0709845	0.238575	0.919745	0.800284	1.05704	32.9707
			Inverse variance weighted	23	-0.106777	0.0454915	0.0189157	0.898726	0.822061	0.98254	32.9707
			Simple mode	23	-0.211539	0.130366	0.118909	0.809338	0.626845	1.04496	32.9707
			Weighted mode	23	-0.105609	0.0952134	0.279329	0.899776	0.746599	1.08438	32.9707
GCST90001790	CD25 on memory B cell	Dilated cardiomyopathy	MR Egger	25	-0.112188	0.0596982	0.0729408	0.893877	0.795173	1.00483	32.8
			Weighted median	25	-0.0432536	0.0562356	0.441804	0.957668	0.857722	1.06926	32.8
			Inverse variance weighted	25	-0.106021	0.0383945	0.00575628	0.899406	0.834207	0.969701	32.8
			Simple mode	25	-0.0662125	0.0908295	0.473071	0.935932	0.783301	1.1183	32.8
			Weighted mode	25	-0.0775017	0.0545708	0.168409	0.925425	0.831553	1.0299	32.8
GCST90001797	CD27 on CD20- CD38-	Dilated cardiomyopathy	MR Egger	19	-0.160086	0.0624303	0.0201115	0.85207	0.753935	0.96298	21.6188
			Weighted median	19	-0.200536	0.06801	0.00319198	0.818292	0.716172	0.934975	21.6188
			Inverse variance weighted	19	-0.126465	0.0459177	0.00588419	0.881205	0.805362	0.964191	21.6188
			Simple mode	19	-0.180857	0.126286	0.169244	0.834554	0.651565	1.06893	21.6188
			Weighted mode	19	-0.21893	0.0831105	0.0168416	0.803378	0.682614	0.945508	21.6188
GCST90001814	CD38 on IgD- CD38br	Dilated cardiomyopathy	MR Egger	15	-0.0657506	0.0228281	0.0128873	0.936364	0.895392	0.979212	21.3759
			Weighted median	15	-0.0555278	0.0294718	0.0595511	0.945986	0.892889	1.00224	21.3759
			Inverse variance weighted	15	-0.0639574	0.0209938	0.00231527	0.938045	0.90023	0.977449	21.3759
			Simple mode	15	-0.0715851	0.0468605	0.14888	0.930917	0.849224	1.02047	21.3759
			Weighted mode	15	-0.0597194	0.0244802	0.0286158	0.942029	0.897896	0.98833	21.3759
GCST90001887	CD28 on secreting Treg	Dilated cardiomyopathy	MR Egger	17	-0.088399	0.0405849	0.0457643	0.915396	0.8454	0.991187	30.4801
			Weighted median	17	-0.0366111	0.0513905	0.476211	0.964051	0.871677	1.06621	30.4801
			Inverse variance weighted	17	-0.0745441	0.0317316	0.0188134	0.928167	0.872199	0.987726	30.4801
			Simple mode	17	-0.0649983	0.0809425	0.433732	0.937069	0.799599	1.09817	30.4801
			Weighted mode	17	-0.0338317	0.0580341	0.568045	0.966734	0.862795	1.0832	30.4801
GCST90001889	CD28 on activated & secreting Treg	Dilated cardiomyopathy	MR Egger	24	-0.10177	0.0433354	0.02825	0.903238	0.829687	0.983309	27.1118
			Weighted median	24	-0.0696102	0.0512765	0.174608	0.932757	0.84357	1.03137	27.1118
			Inverse variance weighted	24	-0.0669035	0.0328579	0.0417356	0.935285	0.87695	0.997501	27.1118
			Simple mode	24	0.0542702	0.0894134	0.549824	1.05577	0.886052	1.258	27.1118
			Weighted mode	24	-0.0870011	0.0617823	0.17245	0.916676	0.81213	1.03468	27.1118
GCST90001927	CD127 on CD8br	Dilated cardiomyopathy	MR Egger	23	0.166117	0.0782296	0.0457642	1.18071	1.01287	1.37637	22.4572
			Weighted median	23	0.1244	0.0633806	0.0496762	1.13247	1.00017	1.28226	22.4572
			Inverse variance weighted	23	0.130474	0.0461133	0.00466315	1.13937	1.04091	1.24714	22.4572
			Simple mode	23	0.0269133	0.13487	0.843665	1.02728	0.788651	1.33811	22.4572
			Weighted mode	23	0.154192	0.082681	0.0755911	1.16671	0.992168	1.37197	22.4572
GCST90001942	CD25 on CD39+ secreting Treg	Dilated cardiomyopathy	MR Egger	17	-0.105136	0.0364894	0.0114199	0.900202	0.838068	0.966942	23.6235
			Weighted median	17	-0.0869425	0.0466346	0.0622749	0.91673	0.836653	1.00447	23.6235
			Inverse variance weighted	17	-0.0720299	0.0306211	0.0186579	0.930503	0.8763	0.988059	23.6235
			Simple mode	17	-0.130584	0.0804718	0.124183	0.877583	0.74953	1.02751	23.6235
			Weighted mode	17	-0.0942496	0.043176	0.0442879	0.910056	0.836211	0.990422	23.6235
GCST90001974	FSC-A on CD8br	Dilated cardiomyopathy	MR Egger	18	-0.00837698	0.104493	0.937098	0.991658	0.808008	1.21705	22.1286
			Weighted median	18	-0.162504	0.0886969	0.0669333	0.850013	0.714373	1.01141	22.1286
			Inverse variance weighted	18	-0.135797	0.0665385	0.0412629	0.87302	0.766276	0.994633	22.1286
			Simple mode	18	-0.318442	0.174938	0.0863619	0.727281	0.516169	1.02474	22.1286
			Weighted mode	18	-0.112168	0.0939363	0.248839	0.893894	0.743577	1.0746	22.1286
GCST90002080	SSC-A on T cell	Dilated cardiomyopathy	MR Egger	22	-0.148483	0.0802292	0.0790355	0.862015	0.736584	1.0088	22.1123
			Weighted median	22	-0.131422	0.0817512	0.107925	0.876847	0.747026	1.02923	22.1123
			Inverse variance weighted	22	-0.122552	0.0529128	0.0205517	0.88466	0.79751	0.981333	22.1123
			Simple mode	22	-0.181032	0.140139	0.210462	0.834409	0.634002	1.09816	22.1123
			Weighted mode	22	-0.165889	0.0862761	0.0681769	0.84714	0.715345	1.00322	22.1123
GCST90002086	SSC-A on HLA DR+ CD8br	Dilated cardiomyopathy	MR Egger	21	-0.199949	0.0746099	0.0148165	0.818772	0.707382	0.947703	21.9088
			Weighted median	21	-0.142811	0.0719719	0.0472276	0.866918	0.75286	0.998256	21.9088
			Inverse variance weighted	21	-0.123535	0.0478168	0.00978035	0.883791	0.804724	0.970626	21.9088
			Simple mode	21	-0.194454	0.128164	0.144857	0.823284	0.640404	1.05839	21.9088
			Weighted mode	21	-0.18007	0.0811251	0.0381662	0.835212	0.712429	0.979156	21.9088
GCST90002098	CD45RA on naive CD4+	Dilated cardiomyopathy	MR Egger	34	0.0760431	0.0351392	0.0380311	1.07901	1.0072	1.15594	37.8226
			Weighted median	34	0.0452257	0.0472272	0.338255	1.04626	0.953763	1.14774	37.8226
			Inverse variance weighted	34	0.0574908	0.0271809	0.0344201	1.05918	1.00423	1.11713	37.8226
			Simple mode	34	0.0816467	0.0800479	0.315161	1.08507	0.927514	1.2694	37.8226
			Weighted mode	34	0.0632187	0.0412634	0.135035	1.06526	0.982497	1.15499	37.8226
GCST90001496	CD39+ secreting Treg %secreting Treg	Hypertrophic cardiomyopathy	MR Egger	28	0.0412715	0.0533232	0.445919	1.04214	0.938716	1.15695	112.884
			Weighted median	28	0.118331	0.0613551	0.0537774	1.12562	0.998077	1.26945	112.884
			Inverse variance weighted	28	0.0823302	0.0399616	0.0393763	1.08581	1.00401	1.17428	112.884
			Simple mode	28	0.0832454	0.100821	0.416225	1.08681	0.891933	1.32426	112.884
			Weighted mode	28	0.0894232	0.0513848	0.0932002	1.09354	0.988773	1.20942	112.884
GCST90001499	Activated & resting Treg % CD4 Treg	Hypertrophic cardiomyopathy	MR Egger	28	0.0849161	0.0569082	0.147693	1.08863	0.973727	1.21708	37.6233
			Weighted median	28	0.0815647	0.0638304	0.201307	1.08498	0.957392	1.22958	37.6233
			Inverse variance weighted	28	0.0912664	0.044672	0.0410493	1.09556	1.00372	1.19581	37.6233
			Simple mode	28	0.0735051	0.101933	0.477039	1.07627	0.881365	1.31429	37.6233
			Weighted mode	28	0.088717	0.0564225	0.127511	1.09277	0.978366	1.22055	37.6233
GCST90001522	CD33- HLA DR- AC	Hypertrophic cardiomyopathy	MR Egger	21	-0.161596	0.135517	0.247769	0.850785	0.652326	1.10962	21.9829
			Weighted median	21	-0.127622	0.090817	0.159941	0.880186	0.736664	1.05167	21.9829
			Inverse variance weighted	21	-0.162393	0.061699	0.00848788	0.850107	0.753276	0.959385	21.9829
			Simple mode	21	0.0368594	0.184245	0.843456	1.03755	0.723062	1.48881	21.9829
			Weighted mode	21	0.0588803	0.183308	0.751384	1.06065	0.74052	1.51917	21.9829
GCST90001552	Naive CD8br %CD8br	Hypertrophic cardiomyopathy	MR Egger	38	-0.0495002	0.0312064	0.121435	0.951705	0.895239	1.01173	21.7627
			Weighted median	38	-0.0796929	0.0411131	0.0525763	0.9234	0.85191	1.00089	21.7627
			Inverse variance weighted	38	-0.0570398	0.0275309	0.0382796	0.944556	0.894938	0.996925	21.7627
			Simple mode	38	-0.0876676	0.0655153	0.189022	0.916065	0.805673	1.04158	21.7627
			Weighted mode	38	-0.0680427	0.0321744	0.041244	0.934221	0.877126	0.995032	21.7627
GCST90001593	CD8br %T cell	Hypertrophic cardiomyopathy	MR Egger	23	0.22585	0.122993	0.0805155	1.25339	0.984898	1.59507	21.7917
			Weighted median	23	0.160462	0.118569	0.175954	1.17405	0.930592	1.48121	21.7917
			Inverse variance weighted	23	0.182037	0.0695982	0.00890873	1.19966	1.04668	1.37499	21.7917
			Simple mode	23	0.214113	0.164028	0.205264	1.23876	0.898182	1.70849	21.7917
			Weighted mode	23	0.16476	0.115884	0.169117	1.17911	0.939532	1.47978	21.7917
GCST90001601	Lymphocyte AC	Hypertrophic cardiomyopathy	MR Egger	19	0.177027	0.104291	0.107843	1.19366	0.972989	1.46439	22.4081
			Weighted median	19	0.129932	0.102626	0.205487	1.13875	0.931262	1.39247	22.4081
			Inverse variance weighted	19	0.187421	0.0722401	0.00947527	1.20613	1.0469	1.38959	22.4081
			Simple mode	19	0.107415	0.159713	0.509776	1.1134	0.81414	1.52265	22.4081
			Weighted mode	19	0.133918	0.099009	0.192936	1.1433	0.941633	1.38816	22.4081
GCST90001619	HLA DR+ T cell%T cell	Hypertrophic cardiomyopathy	MR Egger	33	-0.0724017	0.0582252	0.223015	0.930157	0.829839	1.0426	32.0815
			Weighted median	33	-0.095045	0.0615039	0.122262	0.909332	0.806064	1.02583	32.0815
			Inverse variance weighted	33	-0.0898594	0.0440224	0.041229	0.91406	0.838498	0.996431	32.0815
			Simple mode	33	-0.143048	0.103955	0.178358	0.866712	0.706947	1.06258	32.0815
			Weighted mode	33	-0.115534	0.056295	0.0483963	0.89089	0.79782	0.994818	32.0815
GCST90001628	HLA DR+ CD8br %T cell	Hypertrophic cardiomyopathy	MR Egger	33	-0.119111	0.060253	0.0570118	0.887709	0.788828	0.998985	31.7111
			Weighted median	33	-0.144365	0.0635996	0.023213	0.865571	0.764127	0.980483	31.7111
			Inverse variance weighted	33	-0.104668	0.0433357	0.0157226	0.900623	0.827285	0.980463	31.7111
			Simple mode	33	-0.14218	0.0949364	0.144028	0.867465	0.720179	1.04487	31.7111
			Weighted mode	33	-0.131657	0.0557803	0.0245227	0.876642	0.785852	0.97792	31.7111
GCST90001637	DN (CD4-CD8-) NKT %T cell	Hypertrophic cardiomyopathy	MR Egger	31	-0.136091	0.161834	0.407268	0.872763	0.635536	1.19854	29.632
			Weighted median	31	-0.112123	0.11301	0.321122	0.893934	0.716324	1.11558	29.632
			Inverse variance weighted	31	-0.174262	0.0788728	0.0271464	0.840077	0.719749	0.980521	29.632
			Simple mode	31	-0.030234	0.198867	0.88018	0.970218	0.657038	1.43268	29.632
			Weighted mode	31	-0.087881	0.154749	0.574332	0.91587	0.676253	1.24039	29.632
GCST90001638	DN (CD4-CD8-) NKT %lymphocyte	Hypertrophic cardiomyopathy	MR Egger	30	-0.18386	0.166716	0.279488	0.832052	0.600121	1.15362	29.3812
			Weighted median	30	-0.114447	0.113277	0.312339	0.891859	0.714287	1.11358	29.3812
			Inverse variance weighted	30	-0.194083	0.079633	0.014801	0.82359	0.704573	0.962711	29.3812
			Simple mode	30	0.00733256	0.189685	0.969429	1.00736	0.694579	1.46099	29.3812
			Weighted mode	30	-0.0582054	0.158216	0.715629	0.943456	0.691904	1.28646	29.3812
GCST90001676	CD28- CD25++ CD8br %T cell	Hypertrophic cardiomyopathy	MR Egger	8	-0.0182771	0.387681	0.963928	0.981889	0.459264	2.09924	22.7047
			Weighted median	8	0.295603	0.204599	0.148516	1.34394	0.899955	2.00695	22.7047
			Inverse variance weighted	8	0.383335	0.152881	0.0121621	1.46717	1.08729	1.97977	22.7047
			Simple mode	8	0.289	0.284746	0.343924	1.33509	0.764065	2.33288	22.7047
			Weighted mode	8	0.293444	0.262401	0.300341	1.34104	0.801827	2.24286	22.7047
GCST90001820	IgD on IgD+ CD24+	Hypertrophic cardiomyopathy	MR Egger	27	-0.21528	0.0745278	0.00787826	0.806315	0.696732	0.933134	39.6408
			Weighted median	27	-0.127389	0.0713804	0.0743181	0.880391	0.765447	1.0126	39.6408
			Inverse variance weighted	27	-0.100484	0.0470244	0.0326112	0.9044	0.824769	0.991719	39.6408
			Simple mode	27	0.0878433	0.130108	0.505538	1.09182	0.846057	1.40897	39.6408
			Weighted mode	27	-0.190885	0.0765605	0.0193501	0.826227	0.711099	0.959995	39.6408
GCST90001848	CD3 on NKT	Hypertrophic cardiomyopathy	MR Egger	16	-0.183759	0.125719	0.165916	0.832137	0.650399	1.06466	23.7184
			Weighted median	16	-0.195346	0.11607	0.092374	0.82255	0.655182	1.03267	23.7184
			Inverse variance weighted	16	-0.209023	0.0839362	0.012765	0.811377	0.688295	0.956468	23.7184
			Simple mode	16	-0.119499	0.192938	0.544968	0.887365	0.607953	1.29519	23.7184
			Weighted mode	16	-0.182106	0.105256	0.104123	0.833513	0.678136	1.02449	23.7184
GCST90001881	HVEM on CD8br	Hypertrophic cardiomyopathy	MR Egger	16	0.287202	0.181253	0.135393	1.33269	0.934211	1.90115	23.3149
			Weighted median	16	0.0780463	0.101699	0.44283	1.08117	0.885782	1.31966	23.3149
			Inverse variance weighted	16	0.149775	0.0732687	0.0409349	1.16157	1.00619	1.34095	23.3149
			Simple mode	16	-0.0358401	0.180335	0.845133	0.964795	0.677534	1.37385	23.3149
			Weighted mode	16	-0.017169	0.140573	0.904413	0.982978	0.746252	1.2948	23.3149
GCST90001884	CD16-CD56 on NK	Hypertrophic cardiomyopathy	MR Egger	30	-0.0948912	0.108812	0.390589	0.909472	0.734796	1.12567	54.6503
			Weighted median	30	-0.146945	0.0758837	0.0528133	0.863342	0.744028	1.00179	54.6503
			Inverse variance weighted	30	-0.114282	0.0524694	0.0294015	0.892007	0.804832	0.988624	54.6503
			Simple mode	30	-0.147284	0.119438	0.227425	0.863049	0.682917	1.09069	54.6503
			Weighted mode	30	-0.155518	0.0951348	0.11292	0.855972	0.710361	1.03143	54.6503
GCST90001886	CD28 on CD39+ activated Treg	Hypertrophic cardiomyopathy	MR Egger	19	-0.0645254	0.0813028	0.438341	0.937512	0.799412	1.09947	31.8952
			Weighted median	19	-0.0671795	0.0786879	0.393245	0.935027	0.80139	1.09095	31.8952
			Inverse variance weighted	19	-0.111459	0.0544489	0.0406544	0.894528	0.803982	0.995272	31.8952
			Simple mode	19	-0.0144712	0.14223	0.920084	0.985633	0.745842	1.30252	31.8952
			Weighted mode	19	0.0223619	0.108163	0.838532	1.02261	0.827258	1.2641	31.8952
GCST90001915	CD45 on T cell	Hypertrophic cardiomyopathy	MR Egger	15	0.176218	0.0732583	0.0317605	1.1927	1.03317	1.37686	21.8896
			Weighted median	15	0.0812945	0.081646	0.319399	1.08469	0.924288	1.27293	21.8896
			Inverse variance weighted	15	0.118574	0.0561932	0.0348484	1.12589	1.00847	1.25698	21.8896
			Simple mode	15	-0.00301538	0.129642	0.981772	0.996989	0.77328	1.28542	21.8896
			Weighted mode	15	0.0950004	0.0635932	0.157401	1.09966	0.970793	1.24563	21.8896
GCST90001919	CD45 on NKT	Hypertrophic cardiomyopathy	MR Egger	22	0.233477	0.0912565	0.0187324	1.26298	1.05613	1.51035	21.7204
			Weighted median	22	0.196108	0.0878712	0.0256305	1.21666	1.02417	1.44533	21.7204
			Inverse variance weighted	22	0.129862	0.0584625	0.0263317	1.13867	1.01539	1.27692	21.7204
			Simple mode	22	0.107688	0.144149	0.463311	1.1137	0.839588	1.4773	21.7204
			Weighted mode	22	0.19516	0.118485	0.114415	1.21551	0.963608	1.53325	21.7204
GCST90001926	CD127 on granulocyte	Hypertrophic cardiomyopathy	MR Egger	31	-0.0960509	0.112616	0.4007	0.908418	0.728493	1.13278	29.9535
			Weighted median	31	-0.202333	0.0840921	0.0161246	0.816823	0.692704	0.963183	29.9535
			Inverse variance weighted	31	-0.127819	0.0604291	0.0344133	0.880012	0.781719	0.990666	29.9535
			Simple mode	31	-0.221657	0.137687	0.117903	0.801191	0.611694	1.04939	29.9535
			Weighted mode	31	-0.227158	0.112628	0.0527341	0.796795	0.638962	0.993613	29.9535
GCST90002093	CD11b on CD66b++ myeloid cell	Hypertrophic cardiomyopathy	MR Egger	18	-0.141515	0.117626	0.246441	0.868042	0.689311	1.09312	21.3706
			Weighted median	18	-0.117786	0.0948961	0.214528	0.888886	0.738021	1.07059	21.3706
			Inverse variance weighted	18	-0.134273	0.0655363	0.040478	0.874351	0.768954	0.994195	21.3706
			Simple mode	18	-0.132706	0.127683	0.313204	0.875722	0.681836	1.12474	21.3706
			Weighted mode	18	-0.116331	0.0982545	0.252714	0.890181	0.734247	1.07923	21.3706
GCST90002095	CD11b on CD33dim HLA DR-	Hypertrophic cardiomyopathy	MR Egger	23	0.202485	0.11841	0.101995	1.22444	0.970836	1.5443	24.8564
			Weighted median	23	0.174294	0.0849433	0.0401807	1.19041	1.00784	1.40605	24.8564
			Inverse variance weighted	23	0.123432	0.0571234	0.0307109	1.13137	1.01154	1.26541	24.8564
			Simple mode	23	0.103628	0.131995	0.440772	1.10919	0.856345	1.43669	24.8564
			Weighted mode	23	0.177376	0.100318	0.0909049	1.19408	0.980937	1.45354	24.8564
GCST90002121	CD8 on CD39+ CD8br	Hypertrophic cardiomyopathy	MR Egger	25	-0.0632829	0.163346	0.702009	0.938678	0.681513	1.29288	26.3905
			Weighted median	25	-0.0264327	0.104942	0.801134	0.973914	0.792852	1.19632	26.3905
			Inverse variance weighted	25	-0.15723	0.0773568	0.0421002	0.854508	0.734291	0.994405	26.3905
			Simple mode	25	-0.0384576	0.140656	0.786872	0.962273	0.730415	1.26773	26.3905
			Weighted mode	25	-0.0207141	0.116854	0.860788	0.979499	0.778997	1.23161	26.3905

## Sheet: Sheet1 (4)
Supplementary Table S4. The MR analysis of identified blood cells on identified immune cells.
Exposure	Exposure trait	Outcome	Outcome trait	Method	nSNP	Beta	SE	P value	OR	OR_lci95	OR_uci95	F statistic
GCST90257029	Red blood cell perturbation response (side fluorescence coefficient of variation of RBC 1 in response to alhydrogel perturbation measured by reticulocyte dye)	GCST90001927	CD127 on CD8br	MR Egger	9	-0.34613	0.172371	0.084608	0.70742	0.504606	0.991751	26.301
				Weighted median	9	-0.0542066	0.0574765	0.345625	0.947236	0.846318	1.06019	26.301
				Inverse variance weighted	9	-0.0853627	0.0425346	0.0447601	0.918179	0.844737	0.998007	26.301
				Simple mode	9	-0.0427858	0.0934649	0.659291	0.958117	0.797736	1.15074	26.301
				Weighted mode	9	-0.0364907	0.0960448	0.713882	0.964167	0.798725	1.16388	26.301
GCST90257045	Monocyte perturbation response (side fluorescence coefficient of variation of monocyte 2 at baseline measured by WDF dye)	GCST90001552	Naive CD8br %CD8br	MR Egger	12	-0.0380859	0.0980365	0.705798	0.96263	0.794345	1.16657	25.9898
				Weighted median	12	-0.0368755	0.0383227	0.335931	0.963796	0.894055	1.03898	25.9898
				Inverse variance weighted	12	-0.0745385	0.0288567	0.0097929	0.928172	0.877132	0.982181	25.9898
				Simple mode	12	-0.0191926	0.0639023	0.769515	0.98099	0.865506	1.11188	25.9898
				Weighted mode	12	-0.0294753	0.0544091	0.598802	0.970955	0.87274	1.08022	25.9898
GCST90257045	Monocyte perturbation response (side fluorescence coefficient of variation of monocyte 2 at baseline measured by WDF dye)	GCST90001593	CD8br %T cell	MR Egger	12	0.146439	0.131397	0.291141	1.1577	0.894851	1.49777	25.9898
				Weighted median	12	0.0849106	0.0528074	0.10785	1.08862	0.98158	1.20733	25.9898
				Inverse variance weighted	12	0.100172	0.0379694	0.00833402	1.10536	1.02609	1.19076	25.9898
				Simple mode	12	0.0806428	0.0937475	0.40803	1.08398	0.902035	1.30263	25.9898
				Weighted mode	12	0.0841873	0.0856121	0.346567	1.08783	0.919788	1.28658	25.9898
GCST90257045	Monocyte perturbation response (side fluorescence coefficient of variation of monocyte 2 at baseline measured by WDF dye)	GCST90001884	CD16-CD56 on NK	MR Egger	12	-0.100818	0.142853	0.496458	0.904098	0.683308	1.19623	25.9898
				Weighted median	12	-0.107481	0.0600697	0.0735722	0.898094	0.798343	1.01031	25.9898
				Inverse variance weighted	12	-0.119161	0.0420088	0.00455995	0.887664	0.817505	0.963846	25.9898
				Simple mode	12	-0.0945297	0.0910763	0.321586	0.909801	0.761063	1.08761	25.9898
				Weighted mode	12	-0.098156	0.0946375	0.321915	0.906508	0.753034	1.09126	25.9898
GCST90257045	Monocyte perturbation response (side fluorescence coefficient of variation of monocyte 2 at baseline measured by WDF dye)	GCST90001915	CD45 on T cell	MR Egger	12	0.107118	0.136925	0.452158	1.11307	0.851075	1.45571	25.9898
				Weighted median	12	0.0759253	0.0533514	0.154702	1.07888	0.971763	1.19781	25.9898
				Inverse variance weighted	12	0.095289	0.0402753	0.0179842	1.09998	1.01648	1.19033	25.9898
				Simple mode	12	0.0735484	0.0847488	0.404018	1.07632	0.911595	1.27081	25.9898
				Weighted mode	12	0.0665116	0.0789356	0.417394	1.06877	0.915576	1.2476	25.9898
GCST90257095	Platelet perturbation response (side fluorescence standard deviation of platelet in response to isobutyric acid perturbation measured by WNR dye)	GCST90001601	Lymphocyte AC	MR Egger	7	0.0716731	0.0681277	0.340944	1.0743	0.940017	1.22777	24.654
				Weighted median	7	0.0327804	0.0279596	0.241027	1.03332	0.97822	1.09153	24.654
				Inverse variance weighted	7	0.0437722	0.0219436	0.0460688	1.04474	1.00076	1.09066	24.654
				Simple mode	7	0.0400296	0.0387583	0.341519	1.04084	0.964701	1.12299	24.654
				Weighted mode	7	0.0361709	0.0351816	0.343544	1.03683	0.967747	1.11085	24.654

## Sheet: Sheet1 (5)
Supplementary Table S5. The sensitivity and pleiotropy analysis of identified blood cells on dilated cardiomyopathy and hypertrophic cardiomyopathy.
Exposure	Exposure Trait	Outcome	Pleiotropy				Heterogenenity
			MR_PRESSO_Global_pval	MR_egger_intercept	MR_egger_se	MR_egger_Pval	IVW_Q	IVW_Q_df	IVW_Q_pval	MR_egger_Q	MR_egger_Q_df	MR_egger_Q_pval
GCST90257029	Red blood cell perturbation response (side fluorescence coefficient of variation of RBC 1 in response to alhydrogel perturbation measured by reticulocyte dye)	Dilated cardiomyopathy	0.963	-0.00348421	0.0553753	0.951589	2.62181	8	0.955808	2.61785	7	0.917964
GCST90257045	Monocyte perturbation response (side fluorescence coefficient of variation of monocyte 2 at baseline measured by WDF dye)	Hypertrophic cardiomyopathy	0.866	0.0734882	0.0623715	0.265981	6.35441	11	0.848702	4.96617	10	0.893426
GCST90257073	Eosinophil perturbation response (forward scatter standard deviation of eosinophil 2 in response to nigericin perturbation measured by WDF dye)	Hypertrophic cardiomyopathy	0.806	-0.0167599	0.0664052	0.804409	10.5375	15	0.784637	10.4738	14	0.726786
GCST90257095	Platelet perturbation response (side fluorescence standard deviation of platelet in response to isobutyric acid perturbation measured by WNR dye)	Hypertrophic cardiomyopathy	0.955	0.0723601	0.0885809	0.451148	1.68019	6	0.94664	1.0129	5	0.961519

## Sheet: Sheet1 (6)
Supplementary Table S6. The sensitivity and pleiotropy analysis of identified immune cells on dilated cardiomyopathy and hypertrophic cardiomyopathy.
Exposure	Exposure Trait	Outcome	Pleiotropy				Heterogenenity
			MR_PRESSO_Global_pval	MR_egger_intercept	MR_egger_se	MR_egger_Pval	IVW_Q	IVW_Q_df	IVW_Q_pval	MR_egger_Q	MR_egger_Q_df	MR_egger_Q_pval
GCST90001403	Sw mem AC	Dilated cardiomyopathy	0.904	-0.00954613	0.0163808	0.565977	15.3421	23	0.881956	15.0025	22	0.862133
GCST90001437	Naive-mature B cell %lymphocyte	Dilated cardiomyopathy	0.66	-0.00919391	0.02834	0.748993	18.6931	21	0.604823	18.5878	20	0.548746
GCST90001438	IgD- CD38dim AC	Dilated cardiomyopathy	0.998	-0.00840684	0.0190413	0.664411	6.3291	18	0.99467	6.13417	17	0.992238
GCST90001479	CD4 Treg %T cell	Dilated cardiomyopathy	0.753	0.0120294	0.0190505	0.537251	12.4499	16	0.712471	12.0512	15	0.67515
GCST90001509	CD25hi CD45RA+ CD4 not Treg %T cell	Dilated cardiomyopathy	0.28	0.00276219	0.0163799	0.867391	30.7195	27	0.282812	30.6859	26	0.240174
GCST90001560	CD45RA+ CD8br AC	Dilated cardiomyopathy	0.535	-0.00880736	0.0129908	0.504018	26.4149	26	0.440492	25.938	25	0.410914
GCST90001561	CD45RA+ CD8br %CD8br	Dilated cardiomyopathy	0.909	0.0268577	0.0158868	0.103353	16.8074	26	0.914787	13.9494	25	0.962608
GCST90001562	CD45RA+ CD8br %T cell	Dilated cardiomyopathy	0.762	0.018113	0.0128687	0.169548	26.4114	31	0.701386	24.4303	30	0.752218
GCST90001565	CM DN (CD4-CD8-) %T cell	Dilated cardiomyopathy	0.298	0.00631543	0.0201595	0.759451	17.8316	13	0.164017	17.687	12	0.12553
GCST90001566	Naive DN (CD4-CD8-) AC	Dilated cardiomyopathy	0.343	-0.0131141	0.0237854	0.588172	22.1077	19	0.278928	21.7406	18	0.243708
GCST90001592	CD8br AC	Dilated cardiomyopathy	0.812	-0.00855605	0.0123492	0.496001	16.9978	22	0.763482	16.5178	21	0.739889
GCST90001609	CD4+ CD8dim AC	Dilated cardiomyopathy	0.645	0.0047533	0.0192067	0.8075	16.2749	18	0.57337	16.2136	17	0.508744
GCST90001642	B cell AC	Dilated cardiomyopathy	0.837	0.00404835	0.0132626	0.762287	23.8674	31	0.815918	23.7742	30	0.782142
GCST90001644	B cell %lymphocyte	Dilated cardiomyopathy	0.768	0.0124771	0.0144539	0.394239	27.6893	34	0.76921	26.9442	33	0.762116
GCST90001663	CD28- CD8dim AC	Dilated cardiomyopathy	0.825	-0.0194821	0.0172571	0.269235	21.3845	27	0.767956	20.11	26	0.786313
GCST90001721	CD19 on CD20-	Dilated cardiomyopathy	0.476	-0.00105964	0.016858	0.950537	21.0777	20	0.392575	21.0733	19	0.332766
GCST90001724	CD19 on IgD+ CD24+	Dilated cardiomyopathy	0.875	0.0145047	0.0137322	0.298525	25.0182	34	0.86873	23.9026	33	0.876785
GCST90001748	CD20 on IgD+ CD38-	Dilated cardiomyopathy	0.157	0.0234689	0.0176457	0.19602	32.9741	25	0.131717	30.7106	24	0.162304
GCST90001749	CD20 on IgD+ CD38- naive	Dilated cardiomyopathy	0.812	0.0147504	0.0281024	0.606863	12.4655	17	0.771167	12.19	16	0.7308
GCST90001789	CD25 on IgD- CD38dim	Dilated cardiomyopathy	0.439	0.0235536	0.0181398	0.208212	22.2929	22	0.442525	20.607	21	0.483161
GCST90001790	CD25 on memory B cell	Dilated cardiomyopathy	0.367	0.00227409	0.0166014	0.892237	25.907	24	0.357903	25.8858	23	0.306285
GCST90001797	CD27 on CD20- CD38-	Dilated cardiomyopathy	0.416	0.0121863	0.0152366	0.434858	17.824	18	0.467305	17.1776	17	0.442399
GCST90001814	CD38 on IgD- CD38br	Dilated cardiomyopathy	0.722	0.0034145	0.0170727	0.844577	12.0369	14	0.603337	11.9969	13	0.527896
GCST90001887	CD28 on secreting Treg	Dilated cardiomyopathy	0.499	0.00918205	0.0167691	0.592051	14.5081	16	0.560913	14.2083	15	0.509792
GCST90001889	CD28 on activated & secreting Treg	Dilated cardiomyopathy	0.289	0.019884	0.0163354	0.236411	25.0379	23	0.348334	23.458	22	0.376264
GCST90001927	CD127 on CD8br	Dilated cardiomyopathy	0.422	-0.00935366	0.0164429	0.575488	22.5068	22	0.430009	22.1653	21	0.390041
GCST90001942	CD25 on CD39+ secreting Treg	Dilated cardiomyopathy	0.684	0.0268817	0.0161138	0.116002	13.9652	16	0.601304	11.1822	15	0.739575
GCST90001974	FSC-A on CD8br	Dilated cardiomyopathy	0.197	-0.0318746	0.0206641	0.142495	23.7137	17	0.127425	20.6438	16	0.192613
GCST90002080	SSC-A on T cell	Dilated cardiomyopathy	0.71	0.00704501	0.0163847	0.671812	17.8575	21	0.658005	17.6726	20	0.608966
GCST90002086	SSC-A on HLA DR+ CD8br	Dilated cardiomyopathy	0.871	0.0230884	0.0173048	0.197905	12.6267	20	0.892822	10.8465	19	0.928893
GCST90002098	CD45RA on naive CD4+	Dilated cardiomyopathy	0.447	-0.0127915	0.0153336	0.410345	32.7567	33	0.479184	32.0595	32	0.463797
GCST90001496	CD39+ secreting Treg %secreting Treg	Hypertrophic cardiomyopathy	0.399	0.0262407	0.0227383	0.258984	27.5745	27	0.433155	26.2308	26	0.450473
GCST90001499	Activated & resting Treg % CD4 Treg	Hypertrophic cardiomyopathy	0.637	0.00395658	0.021966	0.858453	25.6502	27	0.538073	25.6178	26	0.484263
GCST90001522	CD33- HLA DR- AC	Hypertrophic cardiomyopathy	0.376	-0.000270423	0.0406601	0.994763	21.3347	20	0.377671	21.3347	19	0.318606
GCST90001552	Naive CD8br %CD8br	Hypertrophic cardiomyopathy	0.777	-0.00826129	0.0160994	0.610986	31.7433	37	0.713668	31.48	36	0.68341
GCST90001593	CD8br %T cell	Hypertrophic cardiomyopathy	0.608	-0.0122917	0.0284495	0.670107	20.4506	22	0.554878	20.2639	21	0.504606
GCST90001601	Lymphocyte AC	Hypertrophic cardiomyopathy	0.595	0.00369658	0.0267522	0.891723	16.291	18	0.572248	16.2719	17	0.504649
GCST90001619	HLA DR+ T cell%T cell	Hypertrophic cardiomyopathy	0.534	-0.0089741	0.0193324	0.645748	31.8247	32	0.475465	31.605	31	0.436047
GCST90001628	HLA DR+ CD8br %T cell	Hypertrophic cardiomyopathy	0.761	0.0071496	0.0207231	0.73242	27.1576	32	0.710313	27.0386	31	0.670235
GCST90001637	DN (CD4-CD8-) NKT %T cell	Hypertrophic cardiomyopathy	0.917	-0.0094341	0.0349263	0.788985	20.874	30	0.891785	20.8011	29	0.866293
GCST90001638	DN (CD4-CD8-) NKT %lymphocyte	Hypertrophic cardiomyopathy	0.916	-0.00250893	0.0359477	0.944854	18.6291	29	0.93043	18.6242	28	0.909329
GCST90001676	CD28- CD25++ CD8br %T cell	Hypertrophic cardiomyopathy	0.535	0.0655293	0.0581299	0.302673	6.06321	7	0.532388	4.79243	6	0.570699
GCST90001820	IgD on IgD+ CD24+	Hypertrophic cardiomyopathy	0.579	0.0516212	0.026	0.0581689	22.5443	26	0.658579	18.6024	25	0.815777
GCST90001848	CD3 on NKT	Hypertrophic cardiomyopathy	0.41	-0.0103795	0.0374249	0.785571	18.0086	15	0.262216	17.9102	14	0.210903
GCST90001881	HVEM on CD8br	Hypertrophic cardiomyopathy	0.751	-0.0381542	0.046027	0.42104	10.9709	15	0.754651	10.2838	14	0.741156
GCST90001884	CD16-CD56 on NK	Hypertrophic cardiomyopathy	0.437	-0.00759378	0.0371383	0.839463	30.1397	29	0.407054	30.0948	28	0.358702
GCST90001886	CD28 on CD39+ activated Treg	Hypertrophic cardiomyopathy	0.257	-0.0266028	0.0339178	0.443638	20.7644	18	0.291467	20.0392	17	0.272228
GCST90001915	CD45 on T cell	Hypertrophic cardiomyopathy	0.749	-0.0377458	0.0307769	0.241788	10.2379	14	0.744589	8.7338	13	0.792738
GCST90001919	CD45 on NKT	Hypertrophic cardiomyopathy	0.384	-0.0500123	0.0341551	0.158663	21.616	21	0.421919	19.4719	20	0.491367
GCST90001926	CD127 on granulocyte	Hypertrophic cardiomyopathy	0.447	-0.00895229	0.0266137	0.739007	31.0275	30	0.414057	30.9069	29	0.369827
GCST90002093	CD11b on CD66b++ myeloid cell	Hypertrophic cardiomyopathy	0.949	0.00313567	0.0422929	0.941817	8.87412	17	0.944128	8.86862	16	0.918725
GCST90002095	CD11b on CD33dim HLA DR-	Hypertrophic cardiomyopathy	0.776	-0.028162	0.0369493	0.454429	17.1427	22	0.755436	16.5618	21	0.737302
GCST90002121	CD8 on CD39+ CD8br	Hypertrophic cardiomyopathy	0.273	-0.0262686	0.040085	0.518761	29.0965	24	0.21652	28.5632	23	0.195231

## Sheet: Sheet1 (7)
Supplementary Table S7. The sensitivity and pleiotropy analysis of identified blood cells on identified immune cells.
Exposure	Exposure Trait	Outcome	Outcome trait	Pleiotropy				Heterogenenity
				MR_PRESSO_Global_pval	MR_egger_intercept	MR_egger_se	MR_egger_Pval	IVW_Q	IVW_Q_df	IVW_Q_pval	MR_egger_Q	MR_egger_Q_df	MR_egger_Q_pval
GCST90257029	Red blood cell perturbation response (side fluorescence coefficient of variation of RBC 1 in response to alhydrogel perturbation measured by reticulocyte dye)	GCST90001927	CD127 on CD8br	0.755	0.0652062	0.0417693	0.162468	5.06294	8	0.750829	2.62589	7	0.917323
GCST90257045	Monocyte perturbation response (side fluorescence coefficient of variation of monocyte 2 at baseline measured by WDF dye)	GCST90001552	Naive CD8br %CD8br	0.616	-0.00814004	0.0209222	0.705386	9.42791	11	0.582458	9.27654	10	0.506076
GCST90257045	Monocyte perturbation response (side fluorescence coefficient of variation of monocyte 2 at baseline measured by WDF dye)	GCST90001593	CD8br %T cell	0.505	-0.0103252	0.0280248	0.720231	10.5115	11	0.485044	10.3708	10	0.40859
GCST90257045	Monocyte perturbation response (side fluorescence coefficient of variation of monocyte 2 at baseline measured by WDF dye)	GCST90001884	CD16-CD56 on NK	0.65	-0.00408348	0.0303941	0.895791	9.24675	11	0.599127	9.2287	10	0.510545
GCST90257045	Monocyte perturbation response (side fluorescence coefficient of variation of monocyte 2 at baseline measured by WDF dye)	GCST90001915	CD45 on T cell	0.862	-0.00263321	0.029132	0.929763	6.41801	11	0.844069	6.40984	10	0.779735
GCST90257095	Platelet perturbation response (side fluorescence standard deviation of platelet in response to isobutyric acid perturbation measured by WNR dye)	GCST90001601	Lymphocyte AC	0.64	-0.0167914	0.0388158	0.683333	4.89803	6	0.556957	4.71089	5	0.452172
